# Supplementary material for: RNA sequencing describes both population structure and plasticity-selection dynamics in a non-model fish
Source: BMC Genomics. 2021 Apr 15;22:273. doi: 10.1186/s12864-021-07592-4 (PMC8048188; doi:10.1186/s12864-021-07592-4)
Supplement: Supplementary file 1 — Additional file 1: Supplementary Table S1. Differential exon usage (DEU) at 168-h between the Central Valley and San Pablo populations of Sacramento splittail (Pogonichthys macrolepidotus). Only the 75 of 189 genes that showed significant DEU in this comparison and had annotations are included here, sorted by ascending false discovery rate-adjusted p-values (q value). Supplementary Table S2. Differential exon usage (DEU) between hours 168 and 0 for the San Pablo San Pablo population of Sacramento splittail (Pogonichthys macrolepidotus). 630 genes showed significant DEU in this comparison, but only the 199 with annotations are included here, sorted by ascending false discovery rate-adjusted p-values (q value). Supplementary Table S3. Differential exon usage (DEU) between hours 168 and 72 for the San Pablo San Pablo population of Sacramento splittail (Pogonichthys macrolepidotus). 1319 genes with annotations are included here, sorted by ascending false discovery rate-adjusted p-values (q value). [file 12864_2021_7592_MOESM1_ESM.xlsx]

## Sheet: SuppTableS1_DEU_CVvSP_hour168
Sprot Function	Sprot Gene	Uniprot Gene	Sprot Species	Number of Exons	q value
Conserved oligomeric Golgi complex subunit 7	COG7	Cog7	MOUSE	50	5.37e-07
Lysine-specific demethylase 2B	KDM2B	Kdm2b	MOUSE	38	4.39e-06
Serine/threonine-protein phosphatase 4 catalytic subunit B	PP4CB	ppp4cb	DANRE	35	1.12e-05
Condensin-2 complex subunit G2	CNDG2	ncapg2	XENLA	31	2.26e-05
cAMP-dependent protein kinase inhibitor gamma	IPKG	Pkig	MOUSE	20	2.28e-05
Acyl-CoA-binding domain-containing protein 5A	ACB5A	acbd5a	DANRE	43	6.64e-05
Dipeptidyl peptidase 4	DPP4	DPP4	BOVIN	41	0.000112
Erythroid differentiation-related factor 1	EDRF1	Edrf1	MOUSE	26	0.000289
Charged multivesicular body protein 5	CHMP5	chmp5	DANRE	13	0.000308
Thiosulfate sulfurtransferase/rhodanese-like domain-containing protein 1	TSTD1	TSTD1	HUMAN	19	0.000528
Peptidyl-prolyl cis-trans isomerase FKBP10	FKB10	Fkbp10	MOUSE	5	0.000571
RanBP-type and C3HC4-type zinc finger-containing protein 1	HOIL1	rbck1	DICLA	43	0.00076
N-acetyltransferase 9	NAT9	Nat9	MOUSE	14	0.000911
Glyoxalase domain-containing protein 4	GLOD4	Glod4	RAT	14	0.00132
Glycerol-3-phosphate acyltransferase 3-like	GPT3L	agpat9l	DANRE	17	0.0014
Sorting nexin-14	SNX14	SNX14	PONAB	27	0.0014
Tumor necrosis factor receptor superfamily member 1A	TNR1A	Tnfrsf1a	RAT	33	0.00174
Adenosine kinase	ADK	Adk	RAT	19	0.00174
Phosphatidylinositide phosphatase SAC2	SAC2	inpp5f	DANRE	59	0.00177
Dedicator of cytokinesis protein 10	DOC10	DOCK10	HUMAN	32	0.00209
Collagen alpha-1(XV) chain	COFA1	COL15A1	HUMAN	56	0.0022
Islet cell autoantigen 1-like protein	ICA1L	ICA1L	HUMAN	36	0.0022
Stomatin-like protein 2, mitochondrial	STML2	STOML2	HUMAN	20	0.00241
Cystatin	CYT	0	CYPCA	20	0.00533
Taperin	TPRN	Tprn	MOUSE	12	0.00573
Protein phosphatase 1 regulatory subunit 37	PPR37	ppp1r37	DANRE	21	0.00576
Sn1-specific diacylglycerol lipase beta	DGLB	Daglb	RAT	18	0.00724
Cingulin	CING	cgn	DANRE	8	0.00805
Sodium-dependent phosphate transporter 1-A	S20AA	slc20a1a	DANRE	14	0.00805
Guanine deaminase	GUAD	GDA	HUMAN	26	0.00829
Succinate--hydroxymethylglutarate CoA-transferase	SUCHY	SUGCT	HUMAN	40	0.0084
Glutaredoxin-2	GLRX2	grx2	SCHPO	89	0.00869
Sequestosome-1	SQSTM	Sqstm1	MOUSE	10	0.00903
7SK snRNA methylphosphate capping enzyme	MEPCE	mepce	DANRE	29	0.00928
Cbp/p300-interacting transactivator 1	CITE1	CITED1	HUMAN	5	0.0102
Aspartate--tRNA ligase, cytoplasmic	SYDC	Dars	MOUSE	35	0.0105
Ubiquitin carboxyl-terminal hydrolase 20	UBP20	usp20	DANRE	22	0.0106
Delphilin	GRD2I	grid2ip	DANRE	8	0.0113
Prohibitin-2	PHB2	phb2	XENTR	13	0.0117
Omega-amidase NIT2	NIT2	nit2	DANRE	4	0.0118
Pyridoxal-dependent decarboxylase domain-containing protein 1	PDXD1	pdxdc1	DANRE	40	0.0124
39S ribosomal protein L45, mitochondrial	RM45	mrpl45	XENLA	33	0.0128
CCR4-NOT transcription complex subunit 11	CNO11	cnot11	DANRE	11	0.0133
LisH domain-containing protein ARMC9	ARMC9	ARMC9	PONAB	45	0.0134
Signal recognition particle 54 kDa protein	SRP54	Srp54	MOUSE	25	0.0135
ETS translocation variant 4	ETV4	etv4	DANRE	13	0.0135
Kinesin-like protein KIF22	KIF22	kif22	DANRE	37	0.0178
Transcriptional repressor protein YY1	TYY1	YY1	HUMAN	16	0.018
Glucosylceramidase	GLCM	GBA	PIG	15	0.0192
RNA-binding protein EWS	EWS	Ewsr1	MOUSE	30	0.0193
GRIP1-associated protein 1	GRAP1	GRIPAP1	HUMAN	19	0.0195
Solute carrier family 35 member E3	S35E3	slc35e3	DANRE	23	0.0195
Sarcoplasmic/endoplasmic reticulum calcium ATPase 1	AT2A1	atp2a1	MAKNI	23	0.0198
Histone-binding protein RBBP4	RBBP4	rbbp4	DANRE	25	0.0206
Hypoxia-inducible factor 1-alpha	HIF1A	hif1a	ONCMY	37	0.0219
S-adenosylmethionine synthase	METK	NA	THELT	8	0.0223
TIR domain-containing adapter molecule 1	TCAM1	TICAM1	HUMAN	3	0.0307
Major facilitator superfamily domain-containing protein 6-like	MFS6L	mfsd6l	DANRE	13	0.0322
Gamma-soluble NSF attachment protein	SNAG	Napg	MOUSE	16	0.0323
Phosphatidylcholine:ceramide cholinephosphotransferase 2	SMS2	Sgms2	RAT	5	0.0323
General receptor for phosphoinositides 1-associated scaffold protein	GRASP	Grasp	MOUSE	9	0.0337
Collagen alpha-3(VI) chain	CO6A3	COL6A3	HUMAN	95	0.0358
Transmembrane protein 206	TM206	tmem206	DANRE	13	0.0358
ADM	ADML	ADM	BOVIN	6	0.0369
Bcl10-interacting CARD protein	BINCA	NA	MOUSE	12	0.0385
Unconventional myosin-VI	MYO6	MYO6	PIG	26	0.0385
B-cell CLL/lymphoma 7 protein family member A	BCL7A	bcl7a	DANRE	12	0.0386
E3 ubiquitin-protein ligase UBR1	UBR1	UBR1	HUMAN	63	0.0387
Rab11 family-interacting protein 2	RFIP2	Rab11fip2	MOUSE	6	0.0388
Nuclear fragile X mental retardation-interacting protein 1	NUFP1	Nufip1	MOUSE	17	0.0407
Phosphoserine aminotransferase	SERC	PSAT1	HUMAN	7	0.0419
Polypyrimidine tract-binding protein 1	PTBP1	PTBP1	PIG	24	0.0422
Histone-lysine N-methyltransferase SUV420H1	SV421	NA	DANRE	22	0.0455
Anoctamin-5	ANO5	ANO5	HUMAN	35	0.0475
Prostaglandin reductase 2	PTGR2	PTGR2	PONAB	25	0.0475

## Sheet: SuppTableS2_DEU_SP_hour168v0
Sprot Function	Sprot Gene	Uniprot Gene	Sprot Species	Number of Exons	q value
Signal transducer and activator of transcription 1	STAT1	STAT1	PIG	16	1.05e-08
Osteoclast-stimulating factor 1	OSTF1	ostf1	DANRE	59	1.97e-08
Rab3 GTPase-activating protein non-catalytic subunit	RBGPR	RAB3GAP2	HUMAN	50	1.53e-07
Erythroid differentiation-related factor 1	EDRF1	Edrf1	MOUSE	26	3.42e-07
Phosphatidylinositide phosphatase SAC2	SAC2	inpp5f	DANRE	59	1.64e-06
Dedicator of cytokinesis protein 10	DOC10	DOCK10	HUMAN	32	3.53e-06
Kinase D-interacting substrate of 220 kDa	KDIS	kidins220	DANRE	18	3.53e-06
Solute carrier family 35 member E3	S35E3	slc35e3	DANRE	23	7.62e-06
Tumor necrosis factor receptor superfamily member 1A	TNR1A	Tnfrsf1a	RAT	33	1.17e-05
Serine/threonine-protein kinase 3	STK3	stk3	DANRE	17	1.5e-05
Sorting nexin-14	SNX14	SNX14	PONAB	27	2.06e-05
Pyridoxal-dependent decarboxylase domain-containing protein 1	PDXD1	pdxdc1	DANRE	40	2.49e-05
E3 ubiquitin-protein ligase UBR1	UBR1	UBR1	HUMAN	63	2.75e-05
ETS translocation variant 4	ETV4	etv4	DANRE	13	3.39e-05
Interferon-induced GTP-binding protein Mx2	MX2	mx2	ONCMY	54	6.31e-05
Conserved oligomeric Golgi complex subunit 7	COG7	Cog7	MOUSE	50	6.82e-05
Ribonuclease P/MRP protein subunit POP5	POP5	pop5	DANRE	10	7.56e-05
DnaJ homolog subfamily C member 21	DJC21	dnajc21	DANRE	20	7.56e-05
Acyl-CoA-binding domain-containing protein 6	ACBD6	acbd6	DANRE	57	7.71e-05
Dynein assembly factor with WDR repeat domains 1	DAW1	daw1	DANRE	34	8.07e-05
N-acetyltransferase 9	NAT9	Nat9	MOUSE	14	8.7e-05
Acyl-CoA-binding domain-containing protein 5A	ACB5A	acbd5a	DANRE	39	9.69e-05
Pleckstrin homology domain-containing family F member 2	PKHF2	plekhf2	DANRE	30	9.94e-05
SUMO-conjugating enzyme UBC9-B	UBC9B	ube2ib	DANRE	25	9.94e-05
Ras and Rab interactor 2	RIN2	Rin2	MOUSE	35	0.000113
Ras-associating and dilute domain-containing protein	RADIL	radil	DANRE	18	0.000113
Anoctamin-5	ANO5	ANO5	HUMAN	35	0.000148
Exonuclease mut-7 homolog	MUT7	EXD3	HUMAN	17	0.000187
Band 3 anion exchange protein	B3AT	slc4a1	ONCMY	7	0.00019
Signal recognition particle 54 kDa protein	SRP54	Srp54	MOUSE	25	0.000204
Protein furry homolog	FRY	FRY	HUMAN	49	0.000233
Homeobox protein HMX3	HMX3	hmx3	DANRE	8	0.00027
Cytochrome b-245 heavy chain	CY24B	Cybb	MOUSE	15	0.00031
Signal transducer and activator of transcription 1-alpha/beta	STAT1	STAT1	HUMAN	51	0.000311
Gamma-soluble NSF attachment protein	SNAG	Napg	MOUSE	16	0.000352
Palmitoyltransferase ZDHHC18	ZDH18	ZDHHC18	HUMAN	19	0.000393
Serine/threonine-protein kinase tousled-like 1-B	TLK1B	tlk1b	DANRE	42	0.000455
SUMO-activating enzyme subunit 2	SAE2	uba2	DANRE	70	0.00046
Bromodomain-containing protein 4	BRD4	brd4	DANRE	22	0.000461
Condensin-2 complex subunit G2	CNDG2	ncapg2	XENLA	31	0.000492
Lysine-specific demethylase 2B	KDM2B	Kdm2b	MOUSE	38	0.000557
Kinesin-like protein KIF22	KIF22	kif22	DANRE	37	0.000562
Cullin-4B	CUL4B	CUL4B	HUMAN	11	0.000586
Mast/stem cell growth factor receptor kita	KITA	kita	DANRE	24	0.00059
Islet cell autoantigen 1-like protein	ICA1L	ICA1L	HUMAN	36	0.000676
Solute carrier family 12 member 4	S12A4	Slc12a4	RAT	19	0.000749
Sortilin-related receptor	SORL	SORL1	CHICK	31	0.00103
Multidrug resistance-associated protein 1	MRP1	ABCC1	CHICK	10	0.00128
Desumoylating isopeptidase 1	DESI1	Desi1	RAT	17	0.00138
TBC1 domain family member 8B	TBC8B	tbc1d8b	DANRE	52	0.0014
Cysteine protease ATG4B	ATG4B	atg4b	DANRE	12	0.00146
Ras-specific guanine nucleotide-releasing factor RalGPS1	RGPS1	ralgps1	DANRE	13	0.00161
Sn1-specific diacylglycerol lipase beta	DGLB	Daglb	RAT	18	0.00193
Protein-L-isoaspartate(D-aspartate) O-methyltransferase	PIMT	pcmt	DANRE	18	0.00193
TBC1 domain family member 19	TBC19	TBC1D19	HUMAN	48	0.00193
Serine/threonine-protein phosphatase 6 regulatory subunit 2	PP6R2	PPP6R2	HUMAN	40	0.00193
Hypoxia-inducible factor 1-alpha	HIF1A	hif1a	ONCMY	37	0.00198
Ubiquitin carboxyl-terminal hydrolase 22	UBP22	usp22	DANRE	13	0.00208
Interleukin-1 receptor-associated kinase 3	IRAK3	Irak3	MOUSE	39	0.00217
Histone-binding protein RBBP4	RBBP4	rbbp4	DANRE	25	0.00221
Inward rectifier potassium channel 16	KCJ16	KCNJ16	HUMAN	6	0.00221
Poly [ADP-ribose] polymerase 4	PARP4	PARP4	HUMAN	25	0.00221
Putative oxidoreductase GLYR1	GLYR1	glyr1	DANRE	12	0.00221
Cadherin-2	CADH2	cdh2	DANRE	5	0.00233
Dihydrolipoyllysine-residue succinyltransferase component of 2-oxoglutarate dehydrogenase complex, mitochondrial	ODO2	dlst	TAKRU	37	0.00239
Glutaminase kidney isoform, mitochondrial	GLSK	Gls	MOUSE	16	0.00241
SH2 domain-containing protein 3C	SH2D3	SH2D3C	HUMAN	13	0.00241
Cyclic AMP-dependent transcription factor ATF-2	ATF2	ATF2	CHICK	13	0.00281
AP-1 complex subunit gamma-1	AP1G1	AP1G1	HUMAN	23	0.00281
Eukaryotic translation initiation factor 5A-1	IF5A1	EIF5A	RABIT	11	0.00281
ER degradation-enhancing alpha-mannosidase-like protein 3	EDEM3	edem3	XENLA	16	0.00285
High affinity cAMP-specific 3',5'-cyclic phosphodiesterase 7A	PDE7A	Pde7a	MOUSE	30	0.00292
Midnolin	MIDN	midn	DANRE	19	0.00292
V-type proton ATPase 116 kDa subunit a isoform 2	VPP2	ATP6V0A2	HUMAN	15	0.00306
RIMS-binding protein 2	RIMB2	RIMBP2	CHICK	54	0.00326
Baculoviral IAP repeat-containing protein 6	BIRC6	BIRC6	HUMAN	23	0.00334
Major facilitator superfamily domain-containing protein 6-like	MFS6L	mfsd6l	DANRE	13	0.00334
Protein ELYS	ELYS	AHCTF1	HUMAN	47	0.00334
Tetratricopeptide repeat protein 39A	TT39A	ttc39a	DANRE	27	0.00348
E3 SUMO-protein ligase PIAS1	PIAS1	PIAS1	HUMAN	25	0.00348
Rab GTPase-activating protein 1-like	RBG1L	RABGAP1L	PONAB	30	0.00364
Beta-1,4-galactosyltransferase 4	B4GT4	B4GALT4	HUMAN	10	0.00367
Homeodomain-interacting protein kinase 3	HIPK3	HIPK3	HUMAN	30	0.00374
Zinc phosphodiesterase ELAC protein 2	RNZ2	Elac2	MOUSE	29	0.0039
Signal peptide, CUB and EGF-like domain-containing protein 2	SCUB2	scube2	DANRE	53	0.00442
Meiosis arrest female protein 1 homolog	MARF1	marf1	XENTR	24	0.00454
Calmodulin-A	CALM	calm1	ORYLA	21	0.00465
DDB1- and CUL4-associated factor 11	DCA11	Dcaf11	RAT	18	0.00531
Rab effector MyRIP	MYRIP	myrip	DANRE	41	0.00535
Serine/threonine-protein kinase DCLK2	DCLK2	DCLK2	AILME	36	0.00546
Cullin-9	CUL9	CUL9	HUMAN	27	0.0055
Uncharacterized protein C20orf194	CT194	C20orf194	HUMAN	32	0.00557
Eukaryotic initiation factor 4A-III	IF4A3	eif4a3	DANRE	42	0.0057
GRAM domain-containing protein 1A	GRM1A	GRAMD1A	HUMAN	36	0.00598
Polycomb complex protein BMI-1-A	BMI1A	bmi1a	DANRE	35	0.00622
Syntaxin-binding protein 5-like	STB5L	stxbp5l	DANRE	43	0.00622
Histone-lysine N-methyltransferase EZH2	EZH2	ezh2	DANRE	12	0.00636
Receptor-type tyrosine-protein phosphatase F	PTPRF	ptprf	DANRE	34	0.00658
CCR4-NOT transcription complex subunit 11	CNO11	cnot11	DANRE	11	0.00684
Potassium voltage-gated channel subfamily E member 1	KCNE1	KCNE1	CAVPO	17	0.007
cAMP-dependent protein kinase inhibitor gamma	IPKG	Pkig	MOUSE	20	0.00715
Lysosome-associated membrane glycoprotein 2	LAMP2	LAMP2	HUMAN	15	0.00721
Phosphatidylinositol 3,4,5-trisphosphate 5-phosphatase 2B	SHP2B	inppl1b	DANRE	63	0.00728
Polycomb group RING finger protein 5-B	PCF5B	pcgf5b	DANRE	10	0.00735
Ephrin type-A receptor 4a	EPA4A	epha4a	DANRE	10	0.00742
Male-specific lethal 1-like 1	MSL1	msl1l1	DANRE	23	0.00751
Isoaspartyl peptidase/L-asparaginase	ASGL1	asrgl1	DANRE	30	0.00779
Poly [ADP-ribose] polymerase 12	PAR12	PARP12	HUMAN	43	0.00802
Protein transport protein Sec24D	SC24D	SEC24D	HUMAN	11	0.00802
Guanine deaminase	GUAD	GDA	HUMAN	26	0.00802
Transitional endoplasmic reticulum ATPase	TERA	vcp	DANRE	38	0.00824
Probable carboxypeptidase PM20D1.2	P2012	pm20d1.2	DANRE	79	0.00837
PDZ and LIM domain protein 7	PDLI7	pdlim7	DANRE	39	0.00838
Serine/threonine-protein phosphatase 6 regulatory ankyrin repeat subunit C	ANR52	ankrd52	DANRE	23	0.0084
A-kinase anchor protein 13	AKP13	AKAP13	HUMAN	16	0.0084
Tyrosine-protein kinase fynb	FYNB	fynb	DANRE	11	0.00845
cAMP-specific 3',5'-cyclic phosphodiesterase 4B	PDE4B	Pde4b	RAT	39	0.00863
Protein-methionine sulfoxide oxidase mical3a	MCA3A	mical3a	DANRE	24	0.00863
Poly [ADP-ribose] polymerase 4	PARP4	PARP4	HUMAN	28	0.00863
Ataxin-7	ATX7	ATXN7	HUMAN	12	0.00863
Cohesin subunit SA-2	STAG2	STAG2	HUMAN	75	0.00863
Protocadherin gamma-A4	PCDG4	PCDHGA4	HUMAN	13	0.00867
Receptor-type tyrosine-protein phosphatase F	PTPRF	ptprf	DANRE	19	0.00911
Probable signal peptidase complex subunit 2	SPCS2	spcs2	DANRE	11	0.00918
Ubiquitin carboxyl-terminal hydrolase 44	UBP44	usp44	DANRE	29	0.0093
Tyrosine-protein kinase JAK1	JAK1	jak1	CYPCA	28	0.00949
Nodal modulator 1	NOMO1	NOMO1	HUMAN	6	0.00964
CAP-Gly domain-containing linker protein 1	CLIP1	CLIP1	CHICK	8	0.01
Aromatic-amino-acid aminotransferase 1	ARAT1	OCC_04335	THELN	74	0.0103
Putative monooxygenase p33MONOX	P33MX	p33monox	DANRE	12	0.0103
GRIP1-associated protein 1	GRAP1	GRIPAP1	HUMAN	19	0.0103
TRAF2 and NCK-interacting protein kinase	TNIK	TNIK	HUMAN	38	0.0104
Neural cell adhesion molecule L1	L1CAM	l1cam	TAKRU	28	0.0105
Diacylglycerol kinase epsilon	DGKE	DGKE	HUMAN	33	0.0105
Protein cereblon	CRBN	crbn	DANRE	18	0.0105
E3 ubiquitin-protein ligase UBR4	UBR4	UBR4	HUMAN	77	0.0105
FCH domain only protein 2	FCHO2	fcho2	DANRE	19	0.0106
Myotrophin	MTPN	mtpn	DANRE	15	0.0107
Protein RER1	RER1	RER1	PONAB	18	0.0112
Lysine-specific histone demethylase 1A	KDM1A	Kdm1a	MOUSE	55	0.0114
Isocitrate dehydrogenase [NAD] subunit gamma 1, mitochondrial	IDHG1	Idh3g	MOUSE	33	0.0114
Adenosine kinase	ADK	Adk	RAT	19	0.0116
Decapping and exoribonuclease protein	DXO	DXO	BOVIN	16	0.0121
Serine/threonine-protein kinase SMG1	SMG1	Smg1	MOUSE	25	0.0125
TSC22 domain family protein 1	T22D1	TSC22D1	CHICK	10	0.0129
T-box transcription factor TBX6L	TBX6L	tbx6l	DANRE	38	0.0131
Cingulin	CING	cgn	DANRE	8	0.0134
Sodium/hydrogen exchanger 3	SL9A3	SLC9A3	RABIT	41	0.0135
Serine/threonine-protein kinase N2	PKN2	pkn2	DANRE	30	0.0139
Retrotransposon-derived protein PEG10	PEG10	PEG10	HUMAN	11	0.015
Leucine-rich repeat-containing protein 40	LRC40	lrrc40	DANRE	29	0.015
Mitochondrial-processing peptidase subunit alpha	MPPA	Pmpca	MOUSE	15	0.0153
Protein CBFA2T2	MTG8R	cbfa2t2	XENLA	10	0.0154
Discs large homolog 1-like protein	DLG1L	dlg1l	DANRE	23	0.0156
Trafficking protein particle complex subunit 11	TPC11	trappc11	DANRE	69	0.0157
Pre-mRNA-splicing factor RBM22	RBM22	rbm22	DANRE	8	0.016
Dynamin-like 120 kDa protein, mitochondrial	OPA1	opa1	DANRE	44	0.0166
Polypyrimidine tract-binding protein 1	PTBP1	PTBP1	PIG	24	0.0166
Ubiquitin carboxyl-terminal hydrolase 22	UBP22	usp22	DANRE	18	0.0166
Maltodextrin phosphorylase	PHSG	malP	THELN	30	0.0171
TIR domain-containing adapter molecule 1	TCAM1	TICAM1	HUMAN	3	0.0173
Protein disulfide-isomerase A5	PDIA5	PDIA5	HUMAN	6	0.0182
Protein DENND6A	DEN6A	DENND6A	HUMAN	5	0.0182
Ataxin-2-like protein	ATX2L	ATXN2L	HUMAN	31	0.0182
UDP-glucuronosyltransferase	UGT3	ugt3	PLEPL	26	0.0185
Rho GTPase-activating protein 42	RH42A	arhgap42a	DANRE	52	0.0195
Mitogen-activated protein kinase kinase kinase 2	M3K2	MAP3K2	HUMAN	19	0.0195
Aspartate--tRNA ligase, cytoplasmic	SYDC	Dars	MOUSE	35	0.0195
Protein unc-45 homolog B	UN45B	unc45b	DANRE	25	0.0198
Protein phosphatase 1 regulatory subunit 12A	MYPT1	ppp1r12a	DANRE	7	0.0201
CaM kinase-like vesicle-associated protein	CAMKV	camkv	DANRE	23	0.0206
Twinkle protein, mitochondrial	PEO1	PEO1	CHICK	4	0.0219
E3 ubiquitin-protein ligase UBR4	UBR4	UBR4	HUMAN	52	0.022
Inhibitor of growth protein 4	ING4	ING4	CHICK	29	0.0221
Alpha-1,3-mannosyl-glycoprotein 4-beta-N-acetylglucosaminyltransferase B	MGT4B	mgat4b	DANRE	22	0.0221
Uridine phosphorylase 1	UPP1	Upp1	MOUSE	6	0.0221
Heterogeneous nuclear ribonucleoproteins C1/C2	HNRPC	Hnrnpc	MOUSE	23	0.0221
Zinc finger CCCH-type antiviral protein 1	ZCCHV	ZC3HAV1	HUMAN	36	0.0228
Dynamin-1-like protein	DNM1L	dnm1l	DANRE	50	0.0228
Terminal uridylyltransferase 7	TUT7	ZCCHC6	HUMAN	14	0.0228
Leucine-rich repeat protein SHOC-2	SHOC2	shoc2	DANRE	11	0.0228
Serine hydrolase-like protein	SERHL	serhl	DANRE	18	0.0228
Serine/threonine-protein kinase 3	STK3	stk3	DANRE	20	0.0231
Protein shisa-4	SHSA4	Shisa4	MOUSE	14	0.0231
Protein YIPF1	YIPF1	Yipf1	RAT	15	0.0244
Proteasome activator complex subunit 4B	PSM4B	psme4b	DANRE	28	0.0247
Sphingosine-1-phosphate lyase 1	SGPL1	SGPL1	HUMAN	6	0.025
Rho GTPase-activating protein 42	RH42A	arhgap42a	DANRE	50	0.0252
Serine/threonine-protein phosphatase 4 catalytic subunit B	PP4CB	ppp4cb	DANRE	35	0.0253
Cytoplasmic dynein 1 light intermediate chain 1	DC1L1	DYNC1LI1	CHICK	19	0.0255
Folliculin	FLCN	FLCN	HUMAN	23	0.0255
Apelin receptor B	APJB	aplnrb	DANRE	6	0.0255
Peroxisomal acyl-coenzyme A oxidase 1	ACOX1	ACOX1	PHACI	34	0.0255
Cysteine-rich motor neuron 1 protein	CRIM1	crim1	DANRE	19	0.0255
Solute carrier organic anion transporter family member 4A1	SO4A1	SLCO4A1	HUMAN	14	0.0255
Putative E3 ubiquitin-protein ligase UNKL	UNKL	Unkl	MOUSE	15	0.0263
Intron-binding protein aquarius	AQR	Aqr	MOUSE	20	0.0263
Arf-GAP with GTPase, ANK repeat and PH domain-containing protein 1	AGAP1	AGAP1	HUMAN	38	0.0269
Probable ribonuclease ZC3H12B	ZC12B	ZC3H12B	HUMAN	15	0.027
Sterol regulatory element-binding protein 2	SRBP2	srebf2	DANRE	18	0.0271
Solute carrier family 25 member 39	S2539	slc25a39	DANRE	18	0.0272
Inosine-5'-monophosphate dehydrogenase 2	IMDH2	impdh2	DANRE	21	0.0272
Laminin subunit beta-4	LAMB4	lamb4	DANRE	18	0.0278
Double-stranded RNA-specific adenosine deaminase	DSRAD	ADAR	HUMAN	17	0.0278
Ral GTPase-activating protein subunit alpha-1	RGPA1	RALGAPA1	HUMAN	16	0.0279
Glycerol-3-phosphate acyltransferase 3-like	GPT3L	agpat9l	DANRE	17	0.0284
Symplekin	SYMPK	SYMPK	HUMAN	8	0.0287
Uncharacterized protein KIAA0513	K0513	KIAA0513	HUMAN	14	0.0287
ATP-binding cassette sub-family B member 8, mitochondrial	ABCB8	abcb8	DANRE	27	0.0287
CCAAT/enhancer-binding protein gamma	CEBPG	Cebpg	RAT	22	0.0287
Tumor necrosis factor receptor superfamily member 6	TNR6	FAS	PIG	33	0.0288
Poly(U)-binding-splicing factor PUF60-B	PU60B	puf60b	DANRE	30	0.0288
Mitogen-activated protein kinase 14B	MK14B	mapk14b	CYPCA	10	0.0292
NACHT, LRR and PYD domains-containing protein 12	NAL12	NLRP12	HUMAN	45	0.0292
Thiosulfate sulfurtransferase/rhodanese-like domain-containing protein 1	TSTD1	TSTD1	HUMAN	18	0.0294
Plexin-A4	PLXA4	plxna4	DANRE	31	0.0296
C-type mannose receptor 2	MRC2	Mrc2	MOUSE	31	0.0298
Protein lin-9 homolog	LIN9	lin9	DANRE	20	0.0302
CCR4-NOT transcription complex subunit 1	CNOT1	cnot1	DANRE	97	0.0306
Nucleoside diphosphate-linked moiety X motif 17	NUD17	nudt17	DANRE	32	0.0309
Ribosome biogenesis protein TSR3 homolog	TSR3	Tsr3	MOUSE	5	0.0313
Phospholipase D3	PLD3	pld3	XENLA	13	0.0314
Coatomer subunit zeta-2	COPZ2	COPZ2	HUMAN	49	0.032
Cell cycle progression protein 1	CCPG1	CCPG1	CHICK	41	0.032
Amyloid beta A4 precursor protein-binding family A member 1	APBA1	APBA1	HUMAN	8	0.0324
Ubiquitin carboxyl-terminal hydrolase 20	UBP20	usp20	DANRE	22	0.033
Ras-GEF domain-containing family member 1B-A	RG1BA	rasgef1ba	DANRE	14	0.0332
Vacuolar protein sorting-associated protein 33B	VP33B	vps33b	DANRE	47	0.0334
Phosphoribosylformylglycinamidine synthase	PUR4	Pfas	MOUSE	10	0.0335
Solute carrier family 2, facilitated glucose transporter member 12	GTR12	slc2a12	DANRE	29	0.0335
Sodium-independent sulfate anion transporter	S2611	SLC26A11	HUMAN	53	0.0337
Serine/threonine-protein kinase 3	STK3	stk3	DANRE	23	0.0339
Endoplasmic reticulum-Golgi intermediate compartment protein 2	ERGI2	ergic2	DANRE	80	0.0341
RNA-binding protein 8A	RBM8A	rbm8a	SALSA	147	0.0347
Metallophosphoesterase MPPED2	MPPD2	MPPED2	PONAB	5	0.0349
Carboxypeptidase E	CBPE	cpe	LOPAM	57	0.0349
Histone deacetylase 4	HDAC4	HDAC4	CHICK	65	0.0352
Succinate dehydrogenase [ubiquinone] iron-sulfur subunit, mitochondrial	SDHB	sdhb	DANRE	17	0.0358
SH2 domain-containing adapter protein E	SHE	SHE	HUMAN	11	0.036
RNA polymerase II-associated protein 1	RPAP1	RPAP1	HUMAN	25	0.036
Rhophilin-2	RHPN2	rhpn2	DANRE	34	0.0365
Low-density lipoprotein receptor	LDLR	LDLR	RABIT	26	0.0377
Monocarboxylate transporter 12-B	MT12B	slc16a12b	DANRE	10	0.0379
Basement membrane-specific heparan sulfate proteoglycan core protein	PGBM	HSPG2	HUMAN	24	0.038
Thymidine phosphorylase	TYPH	TYMP	HUMAN	38	0.0383
Zinc finger protein draculin	DRL	drl	DANRE	12	0.039
Leucine-rich repeat, immunoglobulin-like domain and transmembrane domain-containing protein 2	LRIT2	lrit2	DANRE	30	0.039
Lamina-associated polypeptide 2, isoform beta	LAP2	Tmpo	RAT	12	0.039
RanBP-type and C3HC4-type zinc finger-containing protein 1	HOIL1	rbck1	DICLA	41	0.0392
Atlastin-3	ATLA3	ATL3	HUMAN	30	0.0394
Zinc finger protein draculin	DRL	drl	DANRE	88	0.0394
Inner nuclear membrane protein Man1	MAN1	LEMD3	HUMAN	12	0.0394
Methyl-CpG-binding domain protein 1	MBD1	Mbd1	MOUSE	21	0.0395
Aldehyde dehydrogenase family 9 member A1-A	A9A1A	aldh9a1a	DANRE	38	0.0395
Aldehyde dehydrogenase family 9 member A1-B	A9A1B	aldh9a1b	DANRE	25	0.0396
Choline O-acetyltransferase	CLAT	chat	DANRE	15	0.0401
Cysteine desulfurase, mitochondrial	NFS1	Nfs1	RAT	16	0.0401
Choline-phosphate cytidylyltransferase A	PCY1A	PCYT1A	HUMAN	13	0.0404
Leucine-rich repeat-containing G-protein coupled receptor 4	LGR4	lgr4	DANRE	33	0.0408
Rho GTPase-activating protein 29	RHG29	arhgap29	DANRE	14	0.0408
Growth hormone-regulated TBC protein 1-A	GRT1A	grtp1a	DANRE	17	0.0425
Proline synthase co-transcribed bacterial homolog protein	PROSC	PROSC	HUMAN	19	0.0428
DENN domain-containing protein 5B	DEN5B	dennd5b	DANRE	22	0.0429
Alpha-soluble NSF attachment protein	SNAA	NAPA	BOVIN	31	0.0429
SWI/SNF-related matrix-associated actin-dependent regulator of chromatin subfamily D member 2	SMRD2	SMARCD2	HUMAN	49	0.0429
Zinc finger protein 148	ZN148	znf148	DANRE	7	0.0429
Ras-related GTP-binding protein D	RRAGD	RRAGD	HUMAN	36	0.0431
Plexin domain-containing protein 2	PXDC2	PLXDC2	HUMAN	15	0.0439
Magnesium transporter NIPA2	NIPA2	NIPA2	BOVIN	30	0.0439
Mediator of RNA polymerase II transcription subunit 13-like	MD13L	zgc:153454	DANRE	32	0.0444
Out at first protein homolog	OAF	oaf	CHICK	5	0.0444
Serine/threonine-protein kinase WNK1	WNK1	WNK1	HUMAN	16	0.0444
Pogo transposable element with ZNF domain	POGZ	Pogz	MOUSE	78	0.0447
Coiled-coil and C2 domain-containing protein 1A	C2D1A	CC2D1A	HUMAN	23	0.0453
Receptor-type tyrosine-protein phosphatase F	PTPRF	ptprf	DANRE	26	0.0453
Diacylglycerol kinase alpha	DGKA	DGKA	BOVIN	83	0.0458
Alpha-enolase {ECO:0000250|UniProtKB:P04764}	ENOA	ENO1	THUAL	32	0.0458
Serine/threonine-protein kinase MAK	MAK	Mak	MOUSE	57	0.0462
Chromodomain-helicase-DNA-binding protein 1-like	CHD1L	chd1l	DANRE	33	0.0462
Eukaryotic peptide chain release factor subunit 1	ERF1	etf1	XENLA	16	0.0462
Receptor-type tyrosine-protein phosphatase F	PTPRF	ptprf	DANRE	10	0.0462
Retinoic acid receptor RXR-gamma-B	RXRGB	rxrgb	DANRE	25	0.0464
Leucine-rich repeat serine/threonine-protein kinase 1	LRRK1	Lrrk1	MOUSE	19	0.047
Sodium-dependent phosphate transporter 1-A	S20AA	slc20a1a	DANRE	14	0.047
Katanin p60 ATPase-containing subunit A1	KTNA1	katna1	DANRE	39	0.0477
AP-2 complex subunit alpha-2	AP2A2	Ap2a2	RAT	25	0.0477
Zinc transporter ZIP9	S39A9	slc39a9	DANRE	14	0.0477
General transcription factor IIE subunit 1	T2EA	GTF2E1	BOVIN	7	0.0477
Large proline-rich protein BAG6	BAG6	Bag6	DANRE	75	0.0477
TATA box-binding protein-associated factor RNA polymerase I subunit B	TAF1B	taf1b	DANRE	65	0.0477
ADP-ribosylation factor GTPase-activating protein 1	ARFG1	ARFGAP1	HUMAN	15	0.0479
1-phosphatidylinositol 3-phosphate 5-kinase	FYV1	PIKFYVE	HUMAN	26	0.0479
Probable E3 ubiquitin-protein ligase HERC3	HERC3	HERC3	HUMAN	63	0.0479
Poly(U)-binding-splicing factor PUF60-B	PU60B	puf60b	DANRE	42	0.0485
ATP-binding cassette sub-family F member 2	ABCF2	ABCF2	HUMAN	37	0.049
Tumor necrosis factor receptor superfamily member 5	TNR5	Cd40	MOUSE	29	0.049
E3 ubiquitin-protein ligase SH3RF1	SH3R1	sh3rf1	DANRE	26	0.0494
Phosphatidylcholine:ceramide cholinephosphotransferase 2	SMS2	Sgms2	RAT	5	0.0495
Should probably clean this up a bit.

## Sheet: SuppTableS3_DEU_SP_hour168v72
Sprot Function	Sprot Gene	Uniprot Gene	Sprot Species	Number of Exons	q value
Rab3 GTPase-activating protein non-catalytic subunit	RBGPR	RAB3GAP2	HUMAN	50	5.4245e-14
Phosphatidylinositide phosphatase SAC2	SAC2	inpp5f	DANRE	59	3.02714e-11
Anoctamin-5	ANO5	ANO5	HUMAN	35	3.02714e-11
Pyridoxal-dependent decarboxylase domain-containing protein 1	PDXD1	pdxdc1	DANRE	40	1.82991e-10
Tyrosine-protein kinase JAK1	JAK1	jak1	CYPCA	28	1.82991e-10
Kinesin-like protein KIF22	KIF22	kif22	DANRE	37	3.22351e-10
E3 ubiquitin-protein ligase UBR1	UBR1	UBR1	HUMAN	63	3.45337e-10
Erythroid differentiation-related factor 1	EDRF1	Edrf1	MOUSE	26	4.39257e-10
TBC1 domain family member 19	TBC19	TBC1D19	HUMAN	48	6.28038e-10
Acyl-CoA-binding domain-containing protein 6	ACBD6	acbd6	DANRE	58	6.28038e-10
Serine/threonine-protein kinase tousled-like 1-B	TLK1B	tlk1b	DANRE	42	2.31388e-09
High affinity cAMP-specific 3',5'-cyclic phosphodiesterase 7A	PDE7A	Pde7a	MOUSE	30	1.92135e-08
Acyl-CoA-binding domain-containing protein 5A	ACB5A	acbd5a	DANRE	43	2.61643e-08
Receptor-type tyrosine-protein phosphatase F	PTPRF	ptprf	DANRE	19	2.95647e-08
Lysine-specific demethylase 2B	KDM2B	Kdm2b	MOUSE	38	6.19085e-08
LisH domain-containing protein ARMC9	ARMC9	ARMC9	PONAB	45	6.32227e-08
Serine/threonine-protein phosphatase 6 regulatory subunit 2	PP6R2	PPP6R2	HUMAN	40	6.71218e-08
Midnolin	MIDN	midn	DANRE	19	7.54031e-08
Leucine-rich repeat serine/threonine-protein kinase 1	LRRK1	Lrrk1	MOUSE	19	1.06843e-07
Discs large homolog 1-like protein	DLG1L	dlg1l	DANRE	23	1.07112e-07
GRAM domain-containing protein 1A	GRM1A	GRAMD1A	HUMAN	36	1.96498e-07
Protein argonaute-3	AGO3	ago3	DANRE	10	2.89617e-07
Solute carrier family 35 member E3	S35E3	slc35e3	DANRE	23	3.43216e-07
Protein furry homolog	FRY	FRY	HUMAN	49	3.71443e-07
Protein ELYS	ELYS	AHCTF1	HUMAN	47	4.42663e-07
Serine/threonine-protein kinase 3	STK3	stk3	DANRE	17	4.56128e-07
Isoaspartyl peptidase/L-asparaginase	ASGL1	asrgl1	DANRE	30	5.72546e-07
Serine/threonine-protein kinase SMG1	SMG1	Smg1	MOUSE	25	5.78271e-07
Ubiquitin carboxyl-terminal hydrolase 44	UBP44	usp44	DANRE	29	5.8009e-07
ER degradation-enhancing alpha-mannosidase-like protein 3	EDEM3	edem3	XENLA	16	7.93724e-07
Sn1-specific diacylglycerol lipase beta	DGLB	Daglb	RAT	18	8.74138e-07
E3 ubiquitin-protein ligase UBR4	UBR4	UBR4	HUMAN	77	8.82197e-07
TRAF2 and NCK-interacting protein kinase	TNIK	TNIK	HUMAN	38	9.46299e-07
Zinc finger protein draculin	DRL	drl	DANRE	88	9.50051e-07
Conserved oligomeric Golgi complex subunit 7	COG7	Cog7	MOUSE	50	9.73877e-07
ETS translocation variant 4	ETV4	etv4	DANRE	13	9.75488e-07
Uncharacterized protein C20orf194	CT194	C20orf194	HUMAN	32	9.75488e-07
Interleukin-1 receptor-associated kinase 3	IRAK3	Irak3	MOUSE	40	1.14998e-06
Dihydrolipoyllysine-residue succinyltransferase component of 2-oxoglutarate dehydrogenase complex, mitochondrial	ODO2	dlst	TAKRU	40	1.34221e-06
Palmitoyltransferase ZDHHC18	ZDH18	ZDHHC18	HUMAN	19	1.39476e-06
AP-1 complex subunit gamma-1	AP1G1	AP1G1	HUMAN	23	1.71129e-06
DnaJ homolog subfamily C member 21	DJC21	dnajc21	DANRE	20	2.02796e-06
Tumor necrosis factor receptor superfamily member 1A	TNR1A	Tnfrsf1a	RAT	33	2.11379e-06
E3 SUMO-protein ligase PIAS1	PIAS1	PIAS1	HUMAN	25	2.1724e-06
RanBP-type and C3HC4-type zinc finger-containing protein 1	HOIL1	rbck1	DICLA	41	2.36514e-06
Anaphase-promoting complex subunit 1	APC1	Anapc1	MOUSE	49	2.49222e-06
Phosphatidylserine synthase 1	PTSS1	ptdss1	DANRE	56	2.64625e-06
Pleckstrin homology domain-containing family F member 2	PKHF2	plekhf2	DANRE	30	3.37795e-06
Alpha-1,3-mannosyl-glycoprotein 4-beta-N-acetylglucosaminyltransferase B	MGT4B	mgat4b	DANRE	22	4.8519e-06
Homeodomain-interacting protein kinase 3	HIPK3	HIPK3	HUMAN	30	5.02621e-06
Inhibitor of growth protein 4	ING4	ING4	CHICK	29	5.41963e-06
Collagen alpha-3(VI) chain	CO6A3	COL6A3	HUMAN	95	5.62405e-06
Islet cell autoantigen 1-like protein	ICA1L	ICA1L	HUMAN	36	6.13788e-06
Ataxin-7	ATX7	ATXN7	HUMAN	12	6.63277e-06
Histone-binding protein RBBP4	RBBP4	rbbp4	DANRE	25	6.86172e-06
GLTSCR1-like protein	GSC1L	Gltscr1l	MOUSE	27	6.86815e-06
cAMP-dependent protein kinase inhibitor gamma	IPKG	Pkig	MOUSE	20	7.49786e-06
Sarcoplasmic/endoplasmic reticulum calcium ATPase 1	AT2A1	atp2a1	MAKNI	23	7.55166e-06
Meiosis arrest female protein 1 homolog	MARF1	marf1	XENTR	24	7.60117e-06
Isocitrate dehydrogenase [NAD] subunit gamma 1, mitochondrial	IDHG1	Idh3g	MOUSE	33	7.60117e-06
Low-density lipoprotein receptor	LDLR	LDLR	RABIT	26	7.60117e-06
Sorting nexin-14	SNX14	SNX14	PONAB	27	7.78504e-06
SUMO-activating enzyme subunit 2	SAE2	uba2	DANRE	70	1.1412e-05
Plexin domain-containing protein 2	PXDC2	PLXDC2	HUMAN	15	1.19351e-05
Peroxisomal acyl-coenzyme A oxidase 1	ACOX1	ACOX1	PHACI	34	1.26359e-05
Ral GTPase-activating protein subunit alpha-1	RGPA1	RALGAPA1	HUMAN	16	1.47278e-05
Condensin-2 complex subunit G2	CNDG2	ncapg2	XENLA	38	1.47278e-05
Sortilin-related receptor	SORL	SORL1	CHICK	31	1.47572e-05
Signal recognition particle 54 kDa protein	SRP54	Srp54	MOUSE	25	1.55292e-05
HEAT repeat-containing protein 6	HEAT6	heatr6	DANRE	18	1.74173e-05
GRIP1-associated protein 1	GRAP1	GRIPAP1	HUMAN	19	1.7738e-05
Ataxin-2-like protein	ATX2L	ATXN2L	HUMAN	31	1.86375e-05
Maltodextrin phosphorylase	PHSG	malP	THELN	30	1.87459e-05
Ras-specific guanine nucleotide-releasing factor RalGPS1	RGPS1	ralgps1	DANRE	13	1.95846e-05
Protein shisa-4	SHSA4	Shisa4	MOUSE	14	1.9992e-05
Methyl-CpG-binding domain protein 5	MBD5	Mbd5	MOUSE	17	2.00224e-05
Cryptochrome DASH	CRYD	cry-dash	DANRE	24	2.12571e-05
1-phosphatidylinositol 3-phosphate 5-kinase	FYV1	PIKFYVE	HUMAN	26	2.16139e-05
Protein-L-isoaspartate(D-aspartate) O-methyltransferase	PIMT	pcmt	DANRE	18	2.43431e-05
Putative monooxygenase p33MONOX	P33MX	p33monox	DANRE	12	2.45224e-05
DDB1- and CUL4-associated factor 11	DCA11	Dcaf11	RAT	18	2.48278e-05
SWI/SNF-related matrix-associated actin-dependent regulator of chromatin subfamily D member 2	SMRD2	SMARCD2	HUMAN	49	2.82067e-05
Homeobox protein HMX3	HMX3	hmx3	DANRE	8	2.89043e-05
Atlastin-3	ATLA3	ATL3	HUMAN	30	2.92067e-05
Splicing factor 1	SF01	SF1	HUMAN	27	3.55301e-05
Receptor-type tyrosine-protein phosphatase F	PTPRF	ptprf	DANRE	26	3.57404e-05
CCR4-NOT transcription complex subunit 1	CNOT1	cnot1	DANRE	97	3.9005e-05
Male-specific lethal 1-like 1	MSL1	msl1l1	DANRE	23	3.94824e-05
Serine/threonine-protein kinase 3	STK3	stk3	DANRE	20	3.96408e-05
Plexin-A4	PLXA4	plxna4	DANRE	31	4.08585e-05
DENN domain-containing protein 5B	DEN5B	dennd5b	DANRE	22	4.38799e-05
Ubiquitin carboxyl-terminal hydrolase 22	UBP22	usp22	DANRE	18	4.38799e-05
Ribonuclease P/MRP protein subunit POP5	POP5	pop5	DANRE	10	4.40596e-05
MDS1 and EVI1 complex locus protein MDS1	MDS1	Mecom	MOUSE	41	4.66e-05
Protein RER1	RER1	RER1	PONAB	18	4.89275e-05
Diacylglycerol kinase epsilon	DGKE	DGKE	HUMAN	33	4.92439e-05
Diacylglycerol kinase alpha	DGKA	DGKA	BOVIN	83	5.00397e-05
Dynamin-1-like protein	DNM1L	dnm1l	DANRE	50	5.02833e-05
Cullin-9	CUL9	CUL9	HUMAN	27	5.06811e-05
Enhancer of polycomb homolog 1	EPC1	EPC1	HUMAN	15	5.17452e-05
Putative E3 ubiquitin-protein ligase UNKL	UNKL	Unkl	MOUSE	15	5.20962e-05
Rab effector MyRIP	MYRIP	myrip	DANRE	41	5.20962e-05
Rho GTPase-activating protein 42	RH42A	arhgap42a	DANRE	52	5.27518e-05
Leucine-rich repeat, immunoglobulin-like domain and transmembrane domain-containing protein 2	LRIT2	lrit2	DANRE	30	5.40886e-05
Acyl-CoA-binding domain-containing protein 6	ACBD6	acbd6	DANRE	25	5.45284e-05
A-kinase anchor protein 13	AKP13	AKAP13	HUMAN	16	5.51793e-05
Proteasome activator complex subunit 4B	PSM4B	psme4b	DANRE	28	5.76766e-05
TNFAIP3-interacting protein 1	TNIP1	TNIP1	HUMAN	52	6.17425e-05
TATA box-binding protein-associated factor RNA polymerase I subunit B	TAF1B	taf1b	DANRE	65	6.35829e-05
Trafficking protein particle complex subunit 11	TPC11	trappc11	DANRE	69	6.47921e-05
Ectonucleoside triphosphate diphosphohydrolase 4	ENTP4	Entpd4	MOUSE	51	6.47921e-05
Ras GTPase-activating protein 3	RASA3	RASA3	HUMAN	42	6.55232e-05
TBC1 domain family member 8B	TBC8B	tbc1d8b	DANRE	52	6.59023e-05
Signal transducer and activator of transcription 1	STAT1	STAT1	PIG	16	6.80239e-05
E3 ubiquitin-protein ligase TRIM33	TRI33	trim33	DANRE	23	6.9599e-05
Solute carrier family 25 member 39	S2539	slc25a39	DANRE	18	7.22332e-05
Exonuclease mut-7 homolog	MUT7	EXD3	HUMAN	17	7.22332e-05
MLX-interacting protein	MLXIP	MLXIP	HUMAN	14	7.24555e-05
Syntaxin-binding protein 5-like	STB5L	stxbp5l	DANRE	43	8.24659e-05
Disco-interacting protein 2 homolog B-A	DI2BA	dip2ba	DANRE	73	9.11164e-05
Gamma-soluble NSF attachment protein	SNAG	Napg	MOUSE	16	9.72599e-05
Polypyrimidine tract-binding protein 1	PTBP1	PTBP1	PIG	24	9.75444e-05
Double-stranded RNA-specific adenosine deaminase	DSRAD	ADAR	HUMAN	17	0.000103209
Mast/stem cell growth factor receptor kita	KITA	kita	DANRE	24	0.00010651
Endoplasmic reticulum-Golgi intermediate compartment protein 2	ERGI2	ergic2	DANRE	80	0.00010851
Guanine nucleotide-binding protein G(I)/G(S)/G(T) subunit beta-1	GBB1	gnb1	DANRE	21	0.000113247
Histone acetyltransferase KAT7	KAT7	KAT7	HUMAN	44	0.000117424
Dedicator of cytokinesis protein 5	DOCK5	Dock5	MOUSE	43	0.000120212
Chromobox protein homolog 8	CBX8	Cbx8	MOUSE	15	0.00012185
Ubiquitin carboxyl-terminal hydrolase 22	UBP22	usp22	DANRE	13	0.000125377
Protein transport protein Sec24D	SC24D	SEC24D	HUMAN	11	0.000126917
N(4)-(beta-N-acetylglucosaminyl)-L-asparaginase	ASPG	AGA	MACFA	36	0.000126917
Cysteine protease ATG4B	ATG4B	atg4b	DANRE	12	0.000127502
Phospholipase D3	PLD3	pld3	XENLA	13	0.000131273
Tubulin-specific chaperone E	TBCE	tbce	DANRE	29	0.00013937
Baculoviral IAP repeat-containing protein 6	BIRC6	BIRC6	HUMAN	23	0.000141103
Choline-phosphate cytidylyltransferase A	PCY1A	PCYT1A	HUMAN	14	0.000153721
Deoxynucleoside triphosphate triphosphohydrolase SAMHD1	SAMH1	samhd1	DANRE	21	0.000154435
Polycomb complex protein BMI-1-A	BMI1A	bmi1a	DANRE	35	0.000159908
Large proline-rich protein BAG6	BAG6	Bag6	DANRE	75	0.000169223
Leucine-rich repeat-containing G-protein coupled receptor 4	LGR4	lgr4	DANRE	33	0.000172633
Mitogen-activated protein kinase 14B	MK14B	mapk14b	CYPCA	10	0.000172633
Serine/threonine-protein kinase WNK1	WNK1	WNK1	HUMAN	16	0.000175317
Regulator of microtubule dynamics protein 3	RMD3	rmdn3	XENLA	34	0.00018709
Intron-binding protein aquarius	AQR	Aqr	MOUSE	20	0.000193312
Nuclear protein localization protein 4 homolog	NPL4	NPLOC4	HUMAN	15	0.000198144
NFU1 iron-sulfur cluster scaffold homolog, mitochondrial	NFU1	NFU1	HUMAN	45	0.000198144
Protein lin-9 homolog	LIN9	lin9	DANRE	20	0.000198144
Rho GTPase-activating protein 29	RHG29	arhgap29	DANRE	16	0.000203788
Focal adhesion kinase 1	FAK1	PTK2	HUMAN	38	0.000204445
Transitional endoplasmic reticulum ATPase	TERA	vcp	DANRE	5	0.000204445
Mediator of RNA polymerase II transcription subunit 13-like	MD13L	zgc:153454	DANRE	32	0.000209454
Receptor-type tyrosine-protein phosphatase C	PTPRC	ptprc	CYPCA	109	0.000212771
VPS10 domain-containing receptor SorCS2	SORC2	Sorcs2	MOUSE	21	0.000228408
WD repeat domain phosphoinositide-interacting protein 3	WIPI3	wdr45b	DANRE	48	0.000229509
Arf-GAP with coiled-coil, ANK repeat and PH domain-containing protein 2	ACAP2	ACAP2	RABIT	12	0.000231828
AP-2 complex subunit alpha-2	AP2A2	Ap2a2	RAT	25	0.000232678
Solute carrier family 45 member 4	S45A4	Slc45a4	MOUSE	12	0.00023331
Nuclear factor interleukin-3-regulated protein	NFIL3	nfil3	DANRE	12	0.000235766
Ubiquitin carboxyl-terminal hydrolase 20	UBP20	usp20	DANRE	22	0.000242621
Cullin-4B	CUL4B	CUL4B	HUMAN	11	0.000247102
Cohesin subunit SA-2	STAG2	STAG2	HUMAN	75	0.000275536
Programmed cell death protein 4	PDCD4	PDCD4	PONAB	43	0.000277033
Vacuolar protein sorting-associated protein 13C	VP13C	VPS13C	HUMAN	21	0.000294901
Putative ATP-dependent RNA helicase an3	DDX3	an3	XENLA	67	0.000305499
FCH domain only protein 2	FCHO2	fcho2	DANRE	19	0.000317553
Centrosomal protein of 170 kDa	CE170	Cep170	MOUSE	20	0.000317553
Transmembrane protein 150B	T150B	tmem150b	DANRE	21	0.000318285
Fibulin-1	FBLN1	fbln1	DANRE	22	0.000326412
Protocadherin gamma-A4	PCDG4	PCDHGA4	HUMAN	13	0.000333046
Basement membrane-specific heparan sulfate proteoglycan core protein	PGBM	HSPG2	HUMAN	24	0.000334487
Rho GTPase-activating protein 42	RH42A	arhgap42a	DANRE	50	0.000342686
Solute carrier family 12 member 4	S12A4	Slc12a4	RAT	19	0.000344488
Leucine-rich repeat flightless-interacting protein 2	LRRF2	LRRFIP2	BOVIN	44	0.000349354
General transcription factor II-I repeat domain-containing protein 2	GT2D2	GTF2IRD2	BOVIN	41	0.0003495
Golgin subfamily A member 1	GOGA1	GOLGA1	HUMAN	38	0.000353259
Ephrin type-A receptor 4a	EPA4A	epha4a	DANRE	10	0.000357438
Zinc finger MYM-type protein 2	ZMYM2	ZMYM2	HUMAN	98	0.000359244
Integrator complex subunit 1	INT1	Ints1	MOUSE	24	0.000362193
Thrombospondin-3a	TSP3A	thbs3a	DANRE	34	0.000364276
Cell cycle progression protein 1	CCPG1	CCPG1	CHICK	41	0.000364494
Methylcytosine dioxygenase TET2	TET2	TET2	HUMAN	25	0.000364826
Serine/threonine-protein kinase MAK	MAK	Mak	MOUSE	57	0.000367406
CAP-Gly domain-containing linker protein 1	CLIP1	CLIP1	CHICK	8	0.000376882
Cysteine desulfurase, mitochondrial	NFS1	Nfs1	RAT	16	0.000380036
Probable carboxypeptidase PM20D1.2	P2012	pm20d1.2	DANRE	83	0.000382667
Synaptic vesicle membrane protein VAT-1 homolog	VAT1	vat1	DANRE	42	0.000385714
Prolyl endopeptidase FAP	SEPR	Fap	MOUSE	54	0.000398164
Mitogen-activated protein kinase kinase kinase 2	M3K2	MAP3K2	HUMAN	19	0.000409786
SEC23-interacting protein	S23IP	Sec23ip	MOUSE	27	0.000412536
Adenosine kinase	ADK	Adk	RAT	19	0.000422785
Eukaryotic translation initiation factor 4E-binding protein 3-like	4EB3L	eif4ebp3l	DANRE	31	0.000422785
Peroxisome proliferator-activated receptor gamma coactivator 1-alpha	PRGC1	PPARGC1A	BOVIN	61	0.000423863
Apoptotic protease-activating factor 1	APAF	apaf1	DANRE	20	0.000425317
Signal peptide, CUB and EGF-like domain-containing protein 2	SCUB2	scube2	DANRE	53	0.000426767
Leucine-rich repeat-containing protein 40	LRC40	lrrc40	DANRE	29	0.00042813
TSC22 domain family protein 1	T22D1	TSC22D1	CHICK	10	0.00042813
Desumoylating isopeptidase 1	DESI1	Desi1	RAT	17	0.000434272
F-box only protein 30	FBX30	Fbxo30	RAT	41	0.000434272
Vacuolar protein sorting-associated protein 13A	VP13A	Vps13a	MOUSE	13	0.000434501
Transitional endoplasmic reticulum ATPase	TERA	vcp	DANRE	39	0.000439265
Prenylcysteine oxidase	PCYOX	PCYOX1	PONAB	30	0.000439265
V-type proton ATPase 116 kDa subunit a isoform 2	VPP2	ATP6V0A2	HUMAN	15	0.000462952
Monocarboxylate transporter 12-B	MT12B	slc16a12b	DANRE	6	0.000462952
B-cell CLL/lymphoma 7 protein family member A	BCL7A	bcl7a	DANRE	12	0.000464197
Ubiquitin carboxyl-terminal hydrolase 16	UBP16	usp16	DANRE	14	0.000484795
Rho GTPase-activating protein 42	RH42A	arhgap42a	DANRE	10	0.000487832
1-phosphatidylinositol 4,5-bisphosphate phosphodiesterase delta-3-A	PLD3A	plcd3a	DANRE	30	0.000500411
Transcription factor Sp9	SP9	sp9	DANRE	6	0.000500669
Ectonucleoside triphosphate diphosphohydrolase 1	ENTP1	ENTPD1	HUMAN	18	0.000503824
E3 ubiquitin-protein ligase UBR4	UBR4	UBR4	HUMAN	52	0.000503824
T-box transcription factor TBX6L	TBX6L	tbx6l	DANRE	38	0.000508498
Probable ubiquitin carboxyl-terminal hydrolase FAF-X	USP9X	USP9X	HUMAN	19	0.00050922
Nuclear factor NF-kappa-B p105 subunit	NFKB1	Nfkb1	RAT	24	0.00050922
Calmodulin-regulated spectrin-associated protein 1-B	CAM1B	camsap1b	DANRE	45	0.000516289
UDP-glucuronic acid decarboxylase 1	UXS1	uxs1	DANRE	27	0.000519354
Pleckstrin homology domain-containing family H member 1	PKHH1	plekhh1	DANRE	29	0.000523848
Sorting nexin-29	SNX29	SNX29	BOVIN	14	0.000526932
TATA-binding protein-associated factor 172	BTAF1	BTAF1	HUMAN	27	0.00053252
Tetratricopeptide repeat protein 39A	TT39A	ttc39a	DANRE	29	0.00053652
Leucine-rich repeat and calponin homology domain-containing protein 2	LRCH2	Lrch2	MOUSE	41	0.0005415
Poly [ADP-ribose] polymerase 12	PAR12	PARP12	HUMAN	43	0.000547247
XK-related protein 6	XKR6	xkr6	TETNG	9	0.000553001
Sphingosine-1-phosphate lyase 1	SGPL1	SGPL1	HUMAN	6	0.000589744
Ubiquitin carboxyl-terminal hydrolase 25	UBP25	USP25	HUMAN	16	0.000592048
Dipeptidyl peptidase 4	DPP4	DPP4	BOVIN	41	0.000596727
Rho-associated protein kinase 2	ROCK2	ROCK2	HUMAN	18	0.000596821
CDP-diacylglycerol--inositol 3-phosphatidyltransferase	CDIPT	Cdipt	MOUSE	10	0.000603253
Arfaptin-1	ARFP1	ARFIP1	HUMAN	28	0.00060355
Protein FAM13A	FA13A	FAM13A	BOVIN	19	0.000605707
Zinc phosphodiesterase ELAC protein 2	RNZ2	Elac2	MOUSE	29	0.000621018
Bromodomain-containing protein 4	BRD4	brd4	DANRE	22	0.000621018
General transcription factor IIE subunit 1	T2EA	GTF2E1	BOVIN	7	0.000621937
Sulfhydryl oxidase 2	QSOX2	QSOX2	HUMAN	12	0.000621937
RNA-binding protein 27	RBM27	Rbm27	MOUSE	9	0.000633629
DNA fragmentation factor subunit beta	DFFB	DFFB	HUMAN	26	0.000635615
Tyrosine-protein kinase fynb	FYNB	fynb	DANRE	11	0.000666515
Proline synthase co-transcribed bacterial homolog protein	PROSC	PROSC	HUMAN	19	0.000666515
Transmembrane protein 209	TM209	tmem209	XENLA	20	0.000699231
Aminopeptidase B	AMPB	RNPEP	HUMAN	43	0.000702765
Calmodulin-A	CALM	calm1	ORYLA	21	0.00070471
Polymerase delta-interacting protein 2	PDIP2	POLDIP2	HUMAN	29	0.000710547
Phosphatidylinositol 3,4,5-trisphosphate 5-phosphatase 2B	SHP2B	inppl1b	DANRE	14	0.000714001
TIR domain-containing adapter molecule 1	TCAM1	TICAM1	HUMAN	3	0.000716121
Rho guanine nucleotide exchange factor 15	ARHGF	ARHGEF15	HUMAN	27	0.000716121
Receptor-type tyrosine-protein phosphatase F	PTPRF	ptprf	DANRE	34	0.000722634
Katanin p60 ATPase-containing subunit A1	KTNA1	katna1	DANRE	39	0.000725464
Protein-methionine sulfoxide oxidase mical3a	MCA3A	mical3a	DANRE	24	0.000725464
G2/mitotic-specific cyclin-B2	CCNB2	ccnb2	ORYJA	27	0.000730348
Protein phosphatase 1 regulatory subunit 37	PPR37	ppp1r37	DANRE	21	0.000741096
Iron-responsive element-binding protein 2	IREB2	Ireb2	MOUSE	48	0.000751295
Solute carrier organic anion transporter family member 4A1	SO4A1	SLCO4A1	HUMAN	15	0.000784718
Transforming growth factor-beta receptor-associated protein 1 homolog	TGFA1	tgfbrap1	DANRE	31	0.000829321
Lamina-associated polypeptide 2, isoform beta	LAP2	Tmpo	RAT	12	0.000836688
HERV-H LTR-associating protein 2	HHLA2	HHLA2	HUMAN	64	0.000838021
DmX-like protein 2	DMXL2	Dmxl2	MOUSE	16	0.000842038
Protein disulfide-isomerase A5	PDIA5	PDIA5	HUMAN	6	0.000860763
Myosin light chain kinase 3	MYLK3	mylk3	DANRE	7	0.000862727
Lysosome-associated membrane glycoprotein 2	LAMP2	LAMP2	HUMAN	15	0.000875345
Methyl-CpG-binding domain protein 1	MBD1	Mbd1	MOUSE	21	0.000875345
IQ motif and SEC7 domain-containing protein 2	IQEC2	IQSEC2	HUMAN	19	0.000875345
Wings apart-like protein homolog	WAPL	Wapl	MOUSE	13	0.000879663
Puromycin-sensitive aminopeptidase	PSA	Npepps	MOUSE	35	0.000895225
Dynamin-like 120 kDa protein, mitochondrial	OPA1	opa1	DANRE	44	0.000896249
Serine/threonine-protein kinase Kist	UHMK1	Uhmk1	RAT	36	0.000896249
E3 ubiquitin-protein ligase UBR2	UBR2	Ubr2	MOUSE	16	0.000920886
PCI domain-containing protein 2	PCID2	pcid2	DANRE	61	0.000923253
Run domain Beclin-1 interacting and cysteine-rich containing protein	RUBIC	Rubcn	MOUSE	25	0.000936693
Double-strand break repair protein MRE11A	MRE11	Mre11a	RAT	13	0.000945673
Propionyl-CoA carboxylase beta chain, mitochondrial	PCCB	PCCB	HUMAN	33	0.000959601
Ral guanine nucleotide dissociation stimulator-like 1	RGL1	rgl1	DANRE	33	0.000970006
Sphingomyelin phosphodiesterase	ASM	Smpd1	MOUSE	7	0.000970006
E3 ubiquitin-protein ligase DTX1	DTX1	DTX1	HUMAN	7	0.000971558
Ras and Rab interactor 2	RIN2	Rin2	MOUSE	37	0.000971567
Sodium-dependent proline transporter	SC6A7	Slc6a7	MOUSE	20	0.000971567
NADPH oxidase 4	NOX4	NOX4	HUMAN	44	0.00099211
BRISC and BRCA1-A complex member 1	BABA1	babam1	DANRE	13	0.000998096
Tight junction-associated protein 1	TJAP1	Tjap1	MOUSE	12	0.00100055
Aromatic-amino-acid aminotransferase 1	ARAT1	OCC_04335	THELN	74	0.00100671
Serine/threonine-protein kinase 3	STK3	stk3	DANRE	12	0.00100671
Legumain	LGMN	LGMN	BOVIN	36	0.00100744
E3 SUMO-protein ligase CBX4	CBX4	Cbx4	MOUSE	5	0.00101218
Histidine--tRNA ligase, cytoplasmic	SYHC	hars	TAKRU	22	0.00101633
E3 ubiquitin-protein ligase RNF170	RN170	rnf170	DANRE	30	0.00101633
Probable signal peptidase complex subunit 2	SPCS2	spcs2	DANRE	11	0.00101633
Ras-GEF domain-containing family member 1B-A	RG1BA	rasgef1ba	DANRE	14	0.00102885
Nodal modulator 1	NOMO1	NOMO1	HUMAN	6	0.00105591
Membrane-associated phosphatidylinositol transfer protein 3	PITM3	PITPNM3	HUMAN	23	0.00110722
Lysophospholipid acyltransferase 7	MBOA7	mboat7	DANRE	12	0.00111108
Poly [ADP-ribose] polymerase 4	PARP4	PARP4	HUMAN	25	0.00112147
Mitochondrial-processing peptidase subunit alpha	MPPA	Pmpca	MOUSE	15	0.00113108
Proline-rich nuclear receptor coactivator 2	PNRC2	pnrc2	DANRE	9	0.00113913
Putative oxidoreductase GLYR1	GLYR1	glyr1	DANRE	12	0.00115321
PDZ domain-containing protein 8	PDZD8	PDZD8	HUMAN	4	0.00117451
Sodium-independent sulfate anion transporter	S2611	SLC26A11	HUMAN	53	0.00117526
Lysine-specific histone demethylase 1A	KDM1A	Kdm1a	MOUSE	55	0.00123129
Leucine zipper putative tumor suppressor 2 homolog	LZTS2	lzts2	XENLA	9	0.00123236
Nucleoside diphosphate-linked moiety X motif 17	NUD17	nudt17	DANRE	32	0.00123803
Cysteine-rich motor neuron 1 protein	CRIM1	crim1	DANRE	19	0.00124779
Hephaestin-like protein 1	HPHL1	HEPHL1	HUMAN	11	0.00125473
Unconventional myosin-Ic	MYO1C	myo1c	DANRE	37	0.00126702
Inhibitor of nuclear factor kappa-B kinase subunit alpha	IKKA	chuk	DANRE	37	0.00126702
UDP-glucuronic acid decarboxylase 1	UXS1	uxs1	DANRE	34	0.00126702
Huntingtin	HD	htt	TAKRU	16	0.00126844
Testis-expressed sequence 2 protein	TEX2	Tex2	MOUSE	10	0.00127453
Leucine-rich repeat protein SHOC-2	SHOC2	shoc2	DANRE	11	0.00128334
ER membrane protein complex subunit 1	EMC1	EMC1	CHICK	27	0.00128709
Diacylglycerol kinase delta	DGKD	DGKD	HUMAN	31	0.00129099
Nectin-3-like protein	PVRL3	pvrl3l	DANRE	14	0.00134502
Decapping and exoribonuclease protein	DXO	DXO	BOVIN	16	0.00134623
Isocitrate dehydrogenase [NAD] subunit beta, mitochondrial	IDH3B	IDH3B	BOVIN	45	0.00139806
Protein DENND6A	DEN6A	DENND6A	HUMAN	5	0.00140533
Inositol-trisphosphate 3-kinase B	IP3KB	Itpkb	RAT	13	0.00140934
Rab GTPase-activating protein 1-like, isoform 10	RBG10	RABGAP1L	HUMAN	23	0.00141536
E3 ubiquitin-protein ligase SMURF2	SMUF2	smurf2	DANRE	17	0.00143057
Splicing factor U2AF 65 kDa subunit	U2AF2	U2af2	MOUSE	62	0.00144757
Putative helicase mov-10-B.2	M10B2	mov10b.2	DANRE	23	0.00151646
Chromodomain-helicase-DNA-binding protein 1-like	CHD1L	chd1l	DANRE	33	0.00152859
Tetratricopeptide repeat protein 13	TTC13	TTC13	HUMAN	39	0.00153163
Elongation of very long chain fatty acids protein 7	ELOV7	ELOVL7	BOVIN	38	0.00154109
Out at first protein homolog	OAF	oaf	CHICK	5	0.00157013
Poly(U)-binding-splicing factor PUF60-B	PU60B	puf60b	DANRE	42	0.00160338
ADAMTS-like protein 3	ATL3	ADAMTSL3	HUMAN	9	0.00163073
Cingulin	CING	cgn	DANRE	8	0.0016468
Probable ATP-dependent RNA helicase DHX35	DHX35	DHX35	PONAB	34	0.00166576
Delta-1-pyrroline-5-carboxylate synthase	P5CS	Aldh18a1	MOUSE	16	0.0016705
Scm-like with four MBT domains protein 1	SMBT1	SFMBT1	HUMAN	33	0.00168015
Centromere/kinetochore protein zw10 homolog	ZW10	ZW10	HUMAN	46	0.00169425
E3 ubiquitin-protein ligase SMURF2	SMUF2	smurf2	DANRE	23	0.00169454
Tubulin monoglycylase TTLL3	TTLL3	ttll3	DANRE	18	0.00172782
Serine/threonine-protein kinase RIO1	RIOK1	Riok1	MOUSE	22	0.00172994
Neural cell adhesion molecule L1	L1CAM	l1cam	TAKRU	25	0.00174052
Serine/threonine-protein kinase Nek8	NEK8	nek8	DANRE	22	0.00178036
Laminin subunit beta-4	LAMB4	lamb4	DANRE	18	0.00183219
Protein HIRA	HIRA	hira	TAKRU	17	0.00185856
Receptor-type tyrosine-protein phosphatase F	PTPRF	ptprf	DANRE	10	0.00188656
Wilms tumor protein 1-interacting protein homolog	WTIP	wtip	DANRE	12	0.00191195
cAMP-specific 3',5'-cyclic phosphodiesterase 4B	PDE4B	Pde4b	RAT	40	0.00193763
Nuclear cap-binding protein subunit 2	NCBP2	ncbp2	SALSA	4	0.00194045
ADP-ribosylation factor-binding protein GGA3	GGA3	GGA3	HUMAN	21	0.00195706
SH3 and cysteine-rich domain-containing protein 3	STAC3	stac3	DANRE	14	0.0019854
D-2-hydroxyglutarate dehydrogenase, mitochondrial	D2HDH	d2hgdh	DANRE	25	0.00200541
Major facilitator superfamily domain-containing protein 6-like	MFS6L	mfsd6l	DANRE	13	0.00202527
BEN domain-containing protein 2	BEND2	BEND2	HUMAN	20	0.00204197
Protein HIRA	HIRA	hira	TAKRU	22	0.0020843
WD repeat-containing protein 19	WDR19	WDR19	HUMAN	26	0.0021103
52 kDa repressor of the inhibitor of the protein kinase	P52K	PRKRIR	HUMAN	13	0.00212166
Serine/threonine-protein kinase 3	STK3	stk3	DANRE	23	0.00216592
Insulin receptor substrate 1-B	IRS1B	irs1-b	XENLA	8	0.0022082
Vitamin D3 receptor B	VDRB	vdrb	DANRE	14	0.00224406
Tripartite motif-containing 13	TRI13	trim13	DANRE	8	0.00225817
Poly(A) polymerase gamma	PAPOG	Papolg	MOUSE	42	0.00229658
Molybdenum cofactor sulfurase	MOCOS	mocos	DANRE	14	0.00232558
B-cell lymphoma/leukemia 11A	BC11A	Bcl11a	MOUSE	5	0.002366
Endoplasmic reticulum-Golgi intermediate compartment protein 2	ERGI2	ergic2	DANRE	34	0.00245938
Zinc finger CCCH-type antiviral protein 1	ZCCHV	ZC3HAV1	HUMAN	36	0.00246035
Histone-lysine N-methyltransferase setd3	SETD3	setd3	DANRE	11	0.00246623
Dynactin subunit 4	DCTN4	Dctn4	MOUSE	34	0.00246623
Protein phosphatase 1 regulatory subunit 12A	MYPT1	ppp1r12a	DANRE	7	0.00247409
Protein FAM49A	FA49A	FAM49A	CHICK	15	0.00250786
Fasciculation and elongation protein zeta-2	FEZ2	FEZ2	HUMAN	12	0.00250786
Peroxisomal 2,4-dienoyl-CoA reductase	DECR2	decr2	DANRE	11	0.0025117
Solute carrier family 40 member 1	S40A1	slc40a1	DANRE	8	0.00251182
Contactin-5	CNTN5	cntn5	DANRE	44	0.00252777
2-oxoisovalerate dehydrogenase subunit beta, mitochondrial	ODBB	BCKDHB	HUMAN	11	0.00253008
RIMS-binding protein 2	RIMB2	RIMBP2	CHICK	73	0.00253356
Antigen KI-67	KI67	MKI67	HUMAN	31	0.00254175
Retrotransposon-derived protein PEG10	PEG10	PEG10	HUMAN	12	0.00258199
Complement C3	CO3	c3	ONCMY	17	0.00260832
Double-strand-break repair protein rad21 homolog	RAD21	rad21	XENLA	13	0.00260869
Ubiquitin carboxyl-terminal hydrolase 34	UBP34	Usp34	MOUSE	28	0.00261009
Protein unc-45 homolog B	UN45B	unc45b	DANRE	25	0.00264074
Uridine phosphorylase 1	UPP1	Upp1	MOUSE	6	0.00264251
CWF19-like protein 1	C19L1	cwf19l1	DANRE	29	0.00267184
POC1 centriolar protein homolog A	POC1A	poc1a	DANRE	27	0.00267381
Metastasis suppressor protein 1	MTSS1	MTSS1	HUMAN	26	0.00267381
Advillin	AVIL	AVIL	HUMAN	38	0.0026859
Beta-1,4-galactosyltransferase 4	B4GT4	B4GALT4	HUMAN	10	0.00271991
Interleukin-6 receptor subunit alpha	IL6RA	Il6ra	MOUSE	89	0.00274935
RNA-binding protein 4.1	RBM41	rbm4.1	DANRE	18	0.00275692
Histone lysine demethylase PHF8	PHF8	phf8	DANRE	24	0.00279147
5'-3' exoribonuclease 1	XRN1	Xrn1	MOUSE	26	0.00279875
Terminal uridylyltransferase 7	TUT7	ZCCHC6	HUMAN	14	0.00283974
Vacuolar protein sorting-associated protein 26B-like	V26BL	vps26bl	DANRE	6	0.00285866
SWI/SNF-related matrix-associated actin-dependent regulator of chromatin subfamily A containing DEAD/H box 1B	SMRDB	smarcad1b	DANRE	47	0.00287191
Translocation protein SEC63 homolog	SEC63	Sec63	MOUSE	36	0.00288226
ATP-binding cassette sub-family B member 8, mitochondrial	ABCB8	abcb8	DANRE	27	0.00292888
POZ-, AT hook-, and zinc finger-containing protein 1	PATZ1	PATZ1	HUMAN	13	0.00294199
SH2 domain-containing adapter protein E	SHE	SHE	HUMAN	11	0.00294364
Probable sodium-coupled neutral amino acid transporter 6	S38A6	slc38a6	DANRE	38	0.00295506
GDP-fucose protein O-fucosyltransferase 1	OFUT1	Pofut1	RAT	16	0.00295506
Gamma-butyrobetaine dioxygenase	BODG	Bbox1	RAT	38	0.00298403
GRB2-associated-binding protein 1	GAB1	GAB1	HUMAN	21	0.00298403
Ran-binding protein 10	RBP10	ranbp10	DANRE	50	0.00298403
V-type proton ATPase subunit S1	VAS1	ATP6AP1	HUMAN	5	0.00299185
Mitochondrial Rho GTPase 2	MIRO2	rhot2	DANRE	3	0.00305413
Protein FAM135A	F135A	FAM135A	PONAB	25	0.00307931
Twinkle protein, mitochondrial	PEO1	PEO1	CHICK	4	0.00308022
Phosphatidylinositol glycan anchor biosynthesis class U protein	PIGU	PIGU	HUMAN	8	0.00308388
Ubiquitin carboxyl-terminal hydrolase 20	UBP20	usp20	DANRE	42	0.0031195
Ribosomal biogenesis protein LAS1L	LAS1L	LAS1L	HUMAN	17	0.00312969
Flotillin-2	FLOT2	flot2	CARAU	19	0.00312969
Solute carrier family 35 member E1	S35E1	SLC35E1	HUMAN	10	0.00312969
Alpha-taxilin	TXLNA	TXLNA	HUMAN	19	0.00315272
HERV-H LTR-associating protein 2	HHLA2	HHLA2	HUMAN	81	0.00320409
Inner nuclear membrane protein Man1	MAN1	LEMD3	HUMAN	12	0.00322262
Glyoxylate reductase {ECO:0000255|HAMAP-Rule:MF_00776}	GYAR	gyaR	THELN	8	0.00325101
G-protein coupled receptor 98	GPR98	gpr98	DANRE	7	0.00329563
Endoplasmic reticulum aminopeptidase 1	ERAP1	ERAP1	HUMAN	46	0.00332748
E3 ubiquitin-protein ligase RBBP6	RBBP6	Rbbp6	MOUSE	34	0.00332785
Transforming growth factor beta-1	TGFB1	tgfb1	CYPCA	60	0.0033705
RNA-binding protein EWS	EWS	Ewsr1	MOUSE	30	0.00342197
Protein groucho-2	TLE2	gro2	DANRE	12	0.00346315
Myoneurin	MYNN	mynn	DANRE	10	0.00347412
Poly(U)-binding-splicing factor PUF60-B	PU60B	puf60b	DANRE	10	0.00349638
Thioredoxin domain-containing protein 16	TXD16	Txndc16	MOUSE	17	0.00349638
Probable ribonuclease ZC3H12B	ZC12B	ZC3H12B	HUMAN	15	0.0035841
Zinc transporter 5	ZNT5	slc30a5	DANRE	30	0.00360373
DENN domain-containing protein 5B	DEN5B	dennd5b	DANRE	33	0.00360373
Proline-serine-threonine phosphatase-interacting protein 2	PPIP2	PSTPIP2	HUMAN	34	0.0036334
Ubiquitin-fold modifier 1	UFM1	ufm1	SALSA	6	0.00364399
RNA-binding protein 24	RBM24	rbm24	DANRE	18	0.00365093
Protein FAM49B	FA49B	Fam49b	MOUSE	64	0.00365093
THO complex subunit 1	THOC1	THOC1	HUMAN	25	0.00367737
Ankyrin repeat domain-containing protein 50	ANR50	ANKRD50	HUMAN	7	0.00371948
Pantothenate kinase 1	PANK1	PANK1	HUMAN	8	0.00375859
Cadherin-2	CADH2	cdh2	DANRE	7	0.00376284
Solute carrier family 25 member 38-B	S238B	slc25a38b	DANRE	20	0.00376284
Nucleolar transcription factor 1	UBF1	Ubtf	RAT	49	0.00381165
Arf-GAP with GTPase, ANK repeat and PH domain-containing protein 1	AGAP1	AGAP1	HUMAN	38	0.00381968
Transmembrane protein adipocyte-associated 1 homolog	TPRA1	tpra1	DANRE	13	0.00381968
Coiled-coil domain-containing protein 6	CCDC6	Ccdc6	MOUSE	7	0.00386228
Phosphatidylinositol 3,4,5-trisphosphate 3-phosphatase TPTE2	TPTE2	TPTE2	MACFA	15	0.00388712
Lysosomal Pro-X carboxypeptidase	PCP	PRCP	BOVIN	15	0.00389645
Succinyl-CoA ligase [GDP-forming] subunit beta, mitochondrial	SUCB2	SUCLG2	PIG	9	0.00390008
E3 ubiquitin-protein ligase ZNRF3	ZNRF3	znrf3	DANRE	4	0.00399136
WD repeat-containing protein 91	WDR91	wdr91	DANRE	25	0.00399258
1-phosphatidylinositol 4,5-bisphosphate phosphodiesterase delta-3-A	PLD3A	plcd3a	DANRE	5	0.00400099
Nucleoprotein TPR	TPR	TPR	HUMAN	34	0.00411325
Zinc transporter ZIP9	S39A9	slc39a9	DANRE	14	0.004124
PAX-interacting protein 1	PAXI1	paxip1	DANRE	23	0.00415881
Transcription initiation factor TFIID subunit 2	TAF2	taf2	DANRE	21	0.0042258
Pre-mRNA-processing-splicing factor 8	PRP8	Prpf8	MOUSE	18	0.00423964
RNA-directed DNA polymerase from mobile element jockey	RTJK	pol	DROME	19	0.0042671
WW domain-binding protein 11	WBP11	wbp11	DANRE	15	0.00427403
Occludin	OCLN	ocln	XENLA	26	0.00427403
Putative transporter SVOPL	SVOPL	svopl	DANRE	43	0.00428382
Tyrosine-protein kinase fyna	FYNA	fyna	DANRE	7	0.00438452
Glucosylceramidase	GLCM	GBA	PIG	15	0.00452398
E3 ubiquitin-protein ligase HACE1	HACE1	hace1	DANRE	8	0.00452398
Protein cereblon	CRBN	crbn	DANRE	18	0.00458465
Cohesin subunit SA-2	STAG2	STAG2	HUMAN	13	0.00461687
Disks large homolog 1	DLG1	dlg1	DANRE	14	0.00464252
Zinc transporter 9	ZNT9	slc30a9	DANRE	47	0.00468308
TNF receptor-associated factor 6	TRAF6	traf6	DANRE	8	0.00472021
Serine/threonine-protein kinase haspin	HASP	GSG2	HUMAN	13	0.0047444
Aldehyde dehydrogenase family 9 member A1-B	A9A1B	aldh9a1b	DANRE	25	0.0047444
Probable helicase with zinc finger domain	HELZ	helz	DANRE	19	0.00474541
MAP kinase-activating death domain protein	MADD	Madd	MOUSE	23	0.00479965
Osteoclast-stimulating factor 1	OSTF1	ostf1	DANRE	25	0.00479965
Carbohydrate sulfotransferase 11	CHSTB	chst11	DANRE	15	0.00479965
WW domain-containing oxidoreductase	WWOX	wwox	DANRE	15	0.00479965
Mitochondrial tRNA-specific 2-thiouridylase 1	MTU1	trmu	DANRE	34	0.00479965
Kinase D-interacting substrate of 220 kDa	KDIS	kidins220	DANRE	5	0.00480474
RAS guanyl-releasing protein 4	GRP4	RASGRP4	BOVIN	64	0.00481102
Structural maintenance of chromosomes flexible hinge domain-containing protein 1	SMHD1	Smchd1	MOUSE	20	0.00487096
Serine/threonine-protein phosphatase 4 catalytic subunit A	PP4CA	ppp4ca	DANRE	6	0.00488918
Serine/threonine-protein phosphatase 2A 56 kDa regulatory subunit epsilon isoform	2A5E	PPP2R5E	HUMAN	8	0.00493024
Interferon-induced GTP-binding protein Mx2	MX2	mx2	ONCMY	55	0.00495437
CLOCK-interacting pacemaker	CIPC	CIPC	PONAB	4	0.00496606
Actin, cytoplasmic 1	ACTB1	actba	DANRE	18	0.00500447
Kelch-like protein 21	KLH21	klhl21	DANRE	10	0.00505915
Syntaxin-12	STX12	STX12	HUMAN	14	0.00507682
Ubiquitin conjugation factor E4 A	UBE4A	UBE4A	HUMAN	18	0.00507682
Osteoclast-stimulating factor 1	OSTF1	ostf1	DANRE	27	0.00510124
HEAT repeat-containing protein 5A	HTR5A	heatr5a	DANRE	29	0.00514479
Multidrug resistance-associated protein 1	MRP1	ABCC1	CHICK	10	0.00514479
Cholinephosphotransferase 1	CHPT1	chpt1	DANRE	14	0.0051798
Transcription factor Sox-14	SOX14	sox14	DANRE	29	0.00519463
Palmitoyltransferase ZDHHC7	ZDHC7	Zdhhc7	RAT	11	0.00524565
Kelch-like protein 21	KLH21	klhl21	DANRE	22	0.00529848
Poly(U)-binding-splicing factor PUF60-B	PU60B	puf60b	DANRE	46	0.00542453
Macrophage erythroblast attacher	MAEA	maea	DANRE	18	0.0054692
EF-hand domain-containing protein D2	EFHD2	Efhd2	RAT	4	0.00555707
ADP-ribosylation factor GTPase-activating protein 1	ARFG1	ARFGAP1	HUMAN	15	0.00562336
WW domain-containing oxidoreductase	WWOX	wwox	DANRE	6	0.00563189
Metaxin-3	MTX3	mtx3	DANRE	9	0.00566972
RRP12-like protein	RRP12	Rrp12	MOUSE	21	0.0056901
Vacuolar protein sorting-associated protein 33B	VP33B	vps33b	DANRE	47	0.00571097
Histone-binding protein RBBP4	RBBP4	rbbp4	DANRE	16	0.00571097
Ribonuclease P protein subunit p25-like protein	RP25L	RPP25L	HUMAN	6	0.00571204
Golgi to ER traffic protein 4 homolog	GET4	get4	TAKRU	26	0.00572819
Teneurin-3	TEN3	tenm3	DANRE	20	0.00572819
Abl interactor 1	ABI1	Abi1	RAT	25	0.00574433
Protein YIPF1	YIPF1	Yipf1	RAT	15	0.0057557
60S ribosomal export protein NMD3	NMD3	nmd3	DANRE	12	0.00578281
Phosphoribosylformylglycinamidine synthase	PUR4	Pfas	MOUSE	10	0.00578281
Tumor protein p63-regulated gene 1-like protein	TPRGL	TPRG1L	HUMAN	6	0.00580968
Coatomer subunit gamma-2	COPG2	copg2	DANRE	20	0.00582315
Zinc finger CCCH domain-containing protein 7A	Z3H7A	ZC3H7A	HUMAN	11	0.00582808
Glycerol-3-phosphate acyltransferase 3-like	GPT3L	agpat9l	DANRE	17	0.00583453
Peroxisomal membrane protein PEX16	PEX16	pex16	DANRE	6	0.00585248
RanBP-type and C3HC4-type zinc finger-containing protein 1	HOIL1	rbck1	DANRE	36	0.00586338
UPF0378 protein KIAA0100	K0100	KIAA0100	HUMAN	29	0.00588693
DnaJ homolog subfamily C member 13	DJC13	DNAJC13	HUMAN	51	0.00591418
Nuclear receptor coactivator 2	NCOA2	ncoa2	DANRE	16	0.00594124
Zinc finger protein draculin	DRL	drl	DANRE	24	0.00600791
NEDD4 family-interacting protein 1-like	NFI1L	ndfip1l	DANRE	21	0.00606336
Membralin	MBRL	Tmem259	MOUSE	24	0.00607642
Amyloid beta A4 precursor protein-binding family A member 1	APBA1	APBA1	HUMAN	8	0.00613943
E3 ubiquitin-protein ligase DTX3L	DTX3L	DTX3L	HUMAN	7	0.00616206
Serine/threonine-protein kinase N2	PKN2	pkn2	DANRE	30	0.00617455
Fatty acid synthase	FAS	FASN	CHICK	14	0.0061777
Triple functional domain protein	TRIO	trio	DANRE	21	0.00625071
Niban-like protein 1	NIBL1	FAM129B	HUMAN	35	0.00625536
Cytoplasmic dynein 1 light intermediate chain 1	DC1L1	DYNC1LI1	CHICK	19	0.0063067
Tumor protein p53-inducible protein 11	P5I11	Trp53i11	MOUSE	17	0.00631152
Protein DBF4 homolog A	DBF4A	DBF4	HUMAN	63	0.00639015
Thymidine kinase 2, mitochondrial	KITM	TK2	MACFA	45	0.00642736
Kinase D-interacting substrate of 220 kDa	KDIS	kidins220	DANRE	18	0.00643705
Brefeldin A-inhibited guanine nucleotide-exchange protein 3	BIG3	ARFGEF3	HUMAN	7	0.00651815
Ectonucleotide pyrophosphatase/phosphodiesterase family member 6	ENPP6	enpp6	DANRE	22	0.00652402
Eukaryotic initiation factor 4A-III	IF4A3	eif4a3	DANRE	6	0.00652402
Histone-lysine N-methyltransferase EZH2	EZH2	ezh2	DANRE	12	0.00652402
Clathrin light chain B	CLCB	CLTB	HUMAN	13	0.00652402
Metallophosphoesterase MPPED2	MPPD2	MPPED2	PONAB	5	0.00653691
Neuronal-specific septin-3	2020-09-03	2020-09-03	DANRE	9	0.00657175
Anaphase-promoting complex subunit 7	APC7	Anapc7	MOUSE	14	0.00658107
Fibroblast growth factor receptor 4	FGFR4	fgfr4	DANRE	8	0.00660193
Nuclear factor of activated T-cells, cytoplasmic 3	NFAC3	NFATC3	HUMAN	10	0.00661871
Cell cycle and apoptosis regulator protein 2	CCAR2	Ccar2	MOUSE	30	0.0066295
Probable phospholipid-transporting ATPase IIB	ATP9B	atp9b	DANRE	6	0.00665702
Dedicator of cytokinesis protein 4	DOCK4	Dock4	MOUSE	7	0.00669853
Sequestosome-1	SQSTM	Sqstm1	MOUSE	10	0.00669853
Little elongation complex subunit 2	ICE2	ICE2	BOVIN	29	0.0068901
Neutral alpha-glucosidase AB	GANAB	GANAB	PIG	41	0.0068956
TBC1 domain family member 4	TBCD4	TBC1D4	HUMAN	90	0.00692457
Protein Shroom2	SHRM2	SHROOM2	HUMAN	20	0.00692579
Spermine oxidase	SMOX	SMOX	HUMAN	10	0.00692906
Glycoprotein-N-acetylgalactosamine 3-beta-galactosyltransferase 1-B	C1GTB	c1galt1b	DANRE	4	0.00694332
Inositol-tetrakisphosphate 1-kinase	ITPK1	itpk1	DANRE	16	0.0069696
Succinate dehydrogenase [ubiquinone] iron-sulfur subunit, mitochondrial	SDHB	sdhb	DANRE	17	0.0069696
DBH-like monooxygenase protein 2 homolog	MOXD2	moxd2	DANRE	17	0.00699285
Kazrin-A	KAZRA	kazna	DANRE	36	0.00699285
PDZ and LIM domain protein 7	PDLI7	pdlim7	DANRE	39	0.00704625
Telomere-associated protein RIF1	RIF1	RIF1	HUMAN	20	0.00705721
Acyl-CoA synthetase family member 2, mitochondrial	ACSF2	acsf2	DANRE	22	0.00705721
1-phosphatidylinositol 4,5-bisphosphate phosphodiesterase delta-3-A	PLD3A	plcd3a	DANRE	33	0.00709782
AF4/FMR2 family member 4	AFF4	Aff4	MOUSE	22	0.00711878
FGFR1 oncogene partner	FR1OP	FGFR1OP	HUMAN	48	0.00721692
1-phosphatidylinositol 4,5-bisphosphate phosphodiesterase delta-3-A	PLD3A	plcd3a	DANRE	16	0.00721976
Protein NLRC5	NLRC5	nlrc5	ICTPU	25	0.00725089
Ubiquitin-conjugating enzyme E2 Z	UBE2Z	ube2z	DANRE	6	0.00725831
La-related protein 4	LARP4	Larp4	MOUSE	9	0.00726978
E3 ubiquitin-protein ligase HACE1	HACE1	hace1	DANRE	28	0.00726978
Epididymal secretory protein E1	NPC2	npc2	DANRE	28	0.00729054
Dual specificity protein phosphatase 22-A	DS22A	dusp22a	DANRE	65	0.00729706
DNA topoisomerase 2-alpha	TOP2A	TOP2A	CHICK	12	0.0074519
Importin-9	IPO9	IPO9	HUMAN	19	0.00750348
Conserved oligomeric Golgi complex subunit 1	COG1	Cog1	MOUSE	14	0.00754088
Mothers against decapentaplegic homolog 5	SMAD5	smad5	DANRE	8	0.00758382
Junction plakoglobin	PLAK	JUP	BOVIN	15	0.00759975
Cysteine-rich motor neuron 1 protein	CRIM1	crim1	DANRE	14	0.0076183
Caprin-2	CAPR2	caprin2	DANRE	15	0.00763239
MKL/myocardin-like protein 1	MKL1	Mkl1	MOUSE	49	0.00763239
Roquin-1	RC3H1	RC3H1	HUMAN	12	0.00768354
La-related protein 4B	LAR4B	Larp4b	MOUSE	18	0.0077176
Dual specificity mitogen-activated protein kinase kinase 2	MP2K2	map2k2	CYPCA	34	0.0077176
Cadherin-2	CADH2	cdh2	DANRE	35	0.00776877
NEDD4-like E3 ubiquitin-protein ligase WWP2	WWP2	Wwp2	MOUSE	29	0.00799517
Probable C-mannosyltransferase DPY19L3	D19L3	Dpy19l3	MOUSE	34	0.00799517
Unconventional myosin-Ic	MYO1C	myo1c	DANRE	15	0.00803061
Zinc finger protein draculin	DRL	drl	DANRE	3	0.00809508
CLIP-associating protein 2	CLAP2	clasp2	DANRE	5	0.00809783
Putative ferric-chelate reductase 1	FRRS1	frrs1	DANRE	22	0.00811108
Cullin-3-B	CUL3B	cul3b	XENLA	19	0.00814626
CaM kinase-like vesicle-associated protein	CAMKV	camkv	DANRE	23	0.00819026
Protein PRRC2C	PRC2C	Prrc2c	MOUSE	14	0.00822202
CCR4-NOT transcription complex subunit 11	CNO11	cnot11	DANRE	11	0.00826278
Claudin-12	CLD12	CLDN12	PONAB	3	0.00829149
Protein CBFA2T2	MTG8R	cbfa2t2	XENLA	11	0.00832977
G-protein coupled receptor 183-B	GP83B	gpr183b	DANRE	19	0.00842342
Solute carrier family 2, facilitated glucose transporter member 12	GTR12	slc2a12	DANRE	29	0.00842861
Cytochrome b-245 heavy chain	CY24B	Cybb	MOUSE	15	0.00842861
Symplekin	SYMPK	SYMPK	HUMAN	8	0.00861234
YTH domain-containing family protein 3	YTHD3	Ythdf3	MOUSE	11	0.00861309
E3 ubiquitin-protein ligase RNF19B	RN19B	rnf19b	DANRE	8	0.00861309
E3 ubiquitin-protein ligase arih1	ARI1	arih1	DANRE	26	0.00878893
STAM-binding protein-like A	STBPA	stambpa	DANRE	11	0.00885389
Constitutive coactivator of PPAR-gamma-like protein 1 homolog	F120A	fam120a	XENTR	23	0.0088609
E3 ubiquitin-protein ligase SMURF2	SMUF2	smurf2	DANRE	13	0.00886575
DAZ-associated protein 2	DAZP2	Dazap2	RAT	11	0.00892967
N-acyl-aromatic-L-amino acid amidohydrolase (carboxylate-forming) A	ACY3A	acy3.1	DANRE	14	0.00901428
Probable glutamate--tRNA ligase, mitochondrial	SYEM	ears2	DANRE	49	0.00908025
Zinc finger protein 36, C3H1 type-like 2-A	TISDA	zfp36l2-A	XENLA	5	0.00909803
Serine/threonine-protein phosphatase 6 regulatory ankyrin repeat subunit C	ANR52	ankrd52	DANRE	50	0.00915813
Peroxisomal membrane protein PEX13	PEX13	PEX13	BOVIN	12	0.00916675
Myeloid leukemia factor 2	MLF2	MLF2	HUMAN	10	0.00922126
Rho GTPase-activating protein 29	RHG29	arhgap29	DANRE	75	0.00922326
RNA 3'-terminal phosphate cyclase	RTCA	RTCA	MACFA	13	0.00922326
Methyltransferase-like protein 22	MET22	METTL22	HUMAN	24	0.00923685
Cytosolic phospholipase A2	PA24A	pla2g4a	DANRE	33	0.00924177
GPI ethanolamine phosphate transferase 2	PIGG	PIGG	HUMAN	7	0.00927525
Protein arginine N-methyltransferase 7	ANM7	prmt7	DANRE	23	0.00930434
Major facilitator superfamily domain-containing protein 12	MFS12	MFSD12	HUMAN	35	0.009349
Transcriptional adapter 2-alpha	TAD2A	Tada2a	RAT	8	0.00936502
Microtubule-associated proteins 1A/1B light chain 3B	MLP3B	Map1lc3b	RAT	5	0.00936502
Serine incorporator 5	SERC5	serinc5	DANRE	2	0.00943937
Pre-mRNA-splicing factor RBM22	RBM22	rbm22	DANRE	8	0.00944837
Nuclear factor 1 X-type	NFIX	NFIX	MESAU	22	0.00954342
Medium-chain specific acyl-CoA dehydrogenase, mitochondrial	ACADM	ACADM	BOVIN	22	0.00954342
Equilibrative nucleoside transporter 3	S29A3	SLC29A3	BOVIN	6	0.00956858
Band 4.1-like protein 4	E41L4	epb4.1l4	DANRE	52	0.00959582
Transmembrane emp24 domain-containing protein 10	TMEDA	tmed10	TAKRU	17	0.00964771
Suppressor of tumorigenicity 7 protein-like	ST7L	st7l	DANRE	10	0.00973036
Serine/threonine-protein phosphatase 4 catalytic subunit B	PP4CB	ppp4cb	DANRE	35	0.0097453
Heat shock cognate 71 kDa protein	HSP7C	hspa8	DANRE	25	0.00977312
5' exonuclease Apollo	DCR1B	dclre1b	DANRE	12	0.00986042
ADP-sugar pyrophosphatase	NUDT5	NUDT5	HUMAN	40	0.00987341
Choline O-acetyltransferase	CLAT	chat	DANRE	15	0.00987928
Insulin-degrading enzyme	IDE	IDE	BOVIN	27	0.00989951
Nuclear fragile X mental retardation-interacting protein 2	NUFP2	NUFIP2	HUMAN	9	0.00989951
Abhydrolase domain-containing protein 15	ABH15	Abhd15	MOUSE	9	0.00994293
Cyclin-dependent kinase 2	CDK2	cdk2	CARAU	7	0.0100238
Immunoglobulin superfamily member 3	IGSF3	Igsf3	MOUSE	6	0.010079
Dynamin-1-like protein	DNM1L	dnm1l	DANRE	10	0.0101101
Pleckstrin homology domain-containing family F member 2	PKHF2	plekhf2	DANRE	6	0.0101418
Serine/threonine-protein kinase VRK1	VRK1	vrk1	DANRE	23	0.0101432
Carboxypeptidase E	CBPE	cpe	LOPAM	57	0.0101997
UPF0489 protein C5orf22 homolog	CE022	zgc:56556	DANRE	16	0.0102305
Leucine-rich repeat protein SHOC-2	SHOC2	shoc2	DANRE	9	0.010306
Ribosomal protein S6 kinase alpha-6	KS6A6	rps6ka6	DANRE	31	0.010306
Rab9 effector protein with kelch motifs	RABEK	rabepk	DANRE	28	0.0105117
Exocyst complex component 5	EXOC5	EXOC5	HUMAN	4	0.0106659
Equilibrative nucleoside transporter 3	S29A3	SLC29A3	BOVIN	21	0.0106659
Xyloside xylosyltransferase 1	XXLT1	XXYLT1	HUMAN	9	0.0106693
Programmed cell death protein 4	PDCD4	Pdcd4	RAT	5	0.010771
Retinoic acid receptor RXR-gamma-B	RXRGB	rxrgb	DANRE	25	0.0108267
Integral membrane protein GPR137B	G137B	GPR137B	HUMAN	25	0.0109243
Calmodulin	CALM	calm	ELEEL	15	0.0109494
Signal transducer and activator of transcription 5B	STA5B	STAT5B	HUMAN	23	0.0109619
Glycoprotein integral membrane protein 1	GINM1	ginm1	DANRE	26	0.0109696
Arylsulfatase G	ARSG	Arsg	RAT	15	0.0110094
Histone-binding protein RBBP4	RBBP4	rbbp4	DANRE	9	0.0110094
Unconventional myosin-Ic	MYO1C	myo1c	DANRE	6	0.0110125
Receptor-type tyrosine-protein phosphatase F	PTPRF	ptprf	DANRE	3	0.0110125
Protein kinase C iota type	KPCI	prkci	DANRE	8	0.0111109
Serine/threonine-protein phosphatase 6 regulatory ankyrin repeat subunit C	ANR52	ankrd52	DANRE	3	0.0111792
Transcription factor 12	HTF4	Tcf12	RAT	19	0.0111812
Cadherin-2	CADH2	cdh2	DANRE	17	0.0111898
Calcium permeable stress-gated cation channel 1	CSC1	TMEM63C	HUMAN	8	0.0112614
Sodium- and chloride-dependent GABA transporter 2	S6A13	Slc6a13	RAT	15	0.0112614
Oxysterol-binding protein-related protein 6	OSBL6	Osbpl6	MOUSE	55	0.01129
Phosphoinositide 3-kinase adapter protein 1	BCAP	Pik3ap1	MOUSE	20	0.0112981
G-protein coupled receptor 126	GP126	gpr126	DANRE	13	0.011314
AarF domain-containing protein kinase 4	ADCK4	adck4	DANRE	21	0.0113284
LisH domain and HEAT repeat-containing protein KIAA1468 homolog	K1468	zgc:66014	DANRE	25	0.0113863
Neural cell adhesion molecule L1	L1CAM	l1cam	TAKRU	28	0.0114877
Eukaryotic translation initiation factor 2-alpha kinase 3	E2AK3	EIF2AK3	HUMAN	7	0.0114963
Kinesin-1 heavy chain	KINH	Kif5b	MOUSE	23	0.0116182
AP-1 complex subunit gamma-like 2	AP1G2	Ap1g2	MOUSE	33	0.0116599
Protein EURL homolog	EURL	eurl	DANRE	9	0.0117588
Synaptonemal complex protein SC65	SC65	P3h4	MOUSE	9	0.0118061
Transmembrane and TPR repeat-containing protein 1	TMTC1	Tmtc1	MOUSE	33	0.0119508
Potassium voltage-gated channel subfamily E member 1	KCNE1	KCNE1	CAVPO	17	0.0120602
Choline/ethanolamine kinase	CHKB	CHKB	HUMAN	25	0.0120602
Leucine-rich repeat-containing G-protein coupled receptor 4	LGR4	lgr4	DANRE	25	0.0120602
Nuclear factor 1 X-type	NFIX	NFIX	MESAU	57	0.0120602
Forkhead box protein O1-A	FX1AA	foxo1a	DANRE	3	0.0120614
PDZ and LIM domain protein 7	PDLI7	pdlim7	DANRE	14	0.0120614
Roquin-1	RC3H1	RC3H1	HUMAN	4	0.0120911
Acetoacetyl-CoA synthetase	AACS	aacs	DANRE	5	0.0120911
Poly [ADP-ribose] polymerase 4	PARP4	PARP4	HUMAN	28	0.0120954
E3 ubiquitin-protein ligase DTX4	DTX4	Dtx4	MOUSE	6	0.0121139
Anoctamin-10	ANO10	ano10	DANRE	8	0.0121139
Ethanolamine kinase 1	EKI1	Etnk1	MOUSE	23	0.0121139
Mitofusin-1	MFN1	Mfn1	MOUSE	10	0.0121433
Phosphatidylinositol 5-phosphate 4-kinase type-2 gamma	PI42C	pip4k2c	DANRE	17	0.0121742
Solute carrier family 25 member 35	S2535	slc25a35	DANRE	15	0.0123153
Arylsulfatase K	ARSK	arsk	DANRE	12	0.0123231
Chondroitin sulfate proteoglycan 4	CSPG4	CSPG4	HUMAN	5	0.0125481
Rab GDP dissociation inhibitor alpha	GDIA	GDI1	PONPY	10	0.0125704
Hypoxia-inducible factor 1-alpha	HIF1A	hif1a	ONCMY	30	0.0125781
Tetratricopeptide repeat protein 37	TTC37	ttc37	XENLA	22	0.0125884
Cyclin-L1	CCNL1	ccnl1	DANRE	23	0.0127388
Protein kinase C beta type	KPCB	prkcbb	DANRE	22	0.0127442
Platelet-derived growth factor subunit A	PDGFA	pdgfa	XENLA	7	0.012845
Deleted in azoospermia-like	DAZL	dazl	DANRE	7	0.0130534
Ras association domain-containing protein 5	RASF5	RASSF5	HUMAN	15	0.0130583
Serine/threonine-protein kinase H1 homolog	KPSH1	pskh1	DANRE	27	0.0131047
Cyclin-dependent kinase 15	CDK15	cdk15	DANRE	42	0.0131165
RNA-binding motif protein, X chromosome	RBMX	rbmx	DANRE	43	0.013133
Receptor-type tyrosine-protein phosphatase C	PTPRC	ptprc	CYPCA	21	0.0133013
CCR4-NOT transcription complex subunit 4	CNOT4	CNOT4	HUMAN	5	0.0133318
E3 ubiquitin-protein ligase PDZRN3	PZRN3	PDZRN3	HUMAN	22	0.0133333
Aspartate--tRNA ligase, cytoplasmic	SYDC	Dars	MOUSE	35	0.0133358
Wiskott-Aldrich syndrome protein family member 2	WASF2	WASF2	BOVIN	11	0.0133358
Lipase maturation factor 2	LMF2	lmf2	XENLA	29	0.0133414
Ras-specific guanine nucleotide-releasing factor 2	RGRF2	rasgrf2	DANRE	68	0.0133414
Acyl-coenzyme A oxidase-like protein	ACOXL	ACOXL	HUMAN	25	0.013357
E3 SUMO-protein ligase PIAS4	PIAS4	Pias4	MOUSE	4	0.0133632
Tyrosine-protein kinase JAK1	JAK1	jak1	DANRE	15	0.0133856
Integrin beta-5	ITB5	ITGB5	BOVIN	9	0.0134593
Serine/threonine-protein phosphatase 2A 56 kDa regulatory subunit epsilon isoform	2A5E	PPP2R5E	HUMAN	4	0.013471
LMBR1 domain-containing protein 2-B	LMD2B	lmbrd2b	DANRE	14	0.0134985
Lissencephaly-1 homolog	LIS1	pafah1b1	TETNG	11	0.0135856
2-oxoglutarate and iron-dependent oxygenase domain-containing protein 3	OGFD3	Ogfod3	RAT	5	0.013682
Transcription factor Sp9	SP9	sp9	DANRE	3	0.0137875
Cytochrome b-245 heavy chain	CY24B	CYBB	BOVIN	31	0.0139996
Calcium uptake protein 1, mitochondrial	MICU1	micu1	DANRE	11	0.0140721
Protein kinase C beta type	KPCB	prkcbb	DANRE	5	0.0140721
Zinc finger MIZ domain-containing protein 1	ZMIZ1	ZMIZ1	HUMAN	3	0.0141406
Carboxy-terminal domain RNA polymerase II polypeptide A small phosphatase 1	CTDS1	CTDSP1	HUMAN	7	0.0141535
RNA binding protein fox-1 homolog 1	RFOX1	rbfox1	DANRE	62	0.0142014
RING finger and SPRY domain-containing protein 1	RSPRY	RSPRY1	HUMAN	5	0.0143199
Cytoskeletal protein 4.1	41	epb41	XENLA	8	0.0143319
COP9 signalosome complex subunit 2	CSN2	cops2	DANRE	18	0.0143403
WW domain-containing adapter protein with coiled-coil	WAC	waca	DANRE	21	0.0143572
Gelsolin	GELS	GSN	CHICK	16	0.0143979
Glutamate receptor-interacting protein 2	GRIP2	grip2	XENLA	25	0.0144063
M-phase phosphoprotein 9	MPP9	MPHOSPH9	HUMAN	30	0.0144391
Probable E3 ubiquitin-protein ligase DTX2	DTX2	Dtx2	MOUSE	10	0.0145409
Circularly permutated Ras protein 1	CPAS1	cpras1	DICDI	54	0.0145913
TBC1 domain family member 13	TBC13	TBC1D13	HUMAN	11	0.0146165
PAB-dependent poly(A)-specific ribonuclease subunit PAN2	PAN2	PAN2	CHICK	6	0.014807
DENN domain-containing protein 2C	DEN2C	DENND2C	HUMAN	11	0.014831
Sterol regulatory element-binding protein 2	SRBP2	srebf2	DANRE	18	0.014831
Acetyl-CoA acetyltransferase, mitochondrial	THIL	acat1	DANRE	38	0.014831
Target of Nesh-SH3	TARSH	ABI3BP	HUMAN	41	0.0148378
Zinc finger protein Pegasus	IKZF5	ikzf5	DANRE	3	0.0148913
Ubiquitin carboxyl-terminal hydrolase 12A	UBP12	usp12a	DANRE	74	0.0148913
Serine/threonine-protein kinase Sgk1	SGK1	sgk1	DANRE	7	0.0149884
Serine/threonine-protein kinase greatwall	GWL	mastl	DANRE	11	0.0150952
Forkhead box protein O1-A	FX1AA	foxo1a	DANRE	16	0.0150952
Unconventional myosin-Ic	MYO1C	myo1c	DANRE	17	0.0151047
Fibulin-1	FBLN1	fbln1	DANRE	17	0.0151047
N-acetylneuraminate lyase	NPL	npl	DANRE	23	0.0151047
E3 ubiquitin-protein ligase CBL-B	CBLB	Cblb	RAT	25	0.0151383
CCR4-NOT transcription complex subunit 2	CNOT2	CNOT2	HUMAN	20	0.0151459
Transient receptor potential cation channel subfamily M member 4	TRPM4	Trpm4	MOUSE	49	0.0151459
Eukaryotic initiation factor 4A-III	IF4A3	eif4a3	DANRE	42	0.0151624
Valine--tRNA ligase	SYVC	vars	TAKRU	21	0.0151754
Serine/threonine-protein kinase Sgk1	SGK1	sgk1	DANRE	35	0.0152028
StAR-related lipid transfer protein 7, mitochondrial	STAR7	Stard7	MOUSE	15	0.0153117
Cadherin-related family member 1	CDHR1	cdhr1	DANRE	19	0.0153127
N-lysine methyltransferase SMYD2-A	SMY2A	smyd2a	DANRE	7	0.0153212
Tetraspanin-33	TSN33	tspan33	DANRE	11	0.0153251
Lissencephaly-1 homolog B	LIS1B	pafah1b1-2	SALSA	9	0.0154507
Rho GTPase-activating protein 39	RHG39	ARHGAP39	HUMAN	17	0.0154881
Rhophilin-2	RHPN2	rhpn2	DANRE	21	0.0154979
Arylsulfatase K	ARSK	arsk	DANRE	16	0.0155263
Serine/threonine-protein kinase pim-2	PIM2	pim2	DANRE	20	0.0155338
PWWP domain-containing protein MUM1L1	MUML1	MUM1L1	HUMAN	24	0.0155438
Teneurin-4	TEN4	tenm4	DANRE	40	0.0157091
RNA-directed DNA polymerase from mobile element jockey	RTJK	pol	DROME	4	0.0158502
Interferon-induced protein 44	IFI44	Ifi44	MOUSE	13	0.0161248
Diphthamide biosynthesis protein 2	DPH2	dph2	DANRE	12	0.0161297
Cadherin-related family member 1	CDHR1	cdhr1	DANRE	16	0.0161326
Required for meiotic nuclear division protein 1 homolog	RMND1	RMND1	HUMAN	99	0.0161326
RNA-binding protein 27	RBM27	Rbm27	MOUSE	27	0.0161854
Hemopexin	HEMO	hpx	DANRE	7	0.0161857
Retinoid-inducible serine carboxypeptidase	RISC	SCPEP1	HUMAN	19	0.0162105
Putative E3 ubiquitin-protein ligase UBR7	UBR7	UBR7	HUMAN	13	0.0162105
Myotubularin-related protein 2	MTMR2	mtmr2	DANRE	23	0.0162105
Zinc finger protein 750	ZN750	znf750	DANRE	3	0.0162854
Zinc finger and BTB domain-containing protein 24	ZBT24	zbtb24	DANRE	34	0.0162972
Major facilitator superfamily domain-containing protein 1	MFSD1	mfsd1	DANRE	27	0.0163456
Transcription factor Sox-14	SOX14	sox14	DANRE	7	0.0163481
Kaptin	KPTN	Kptn	MOUSE	9	0.0164836
Mediator of RNA polymerase II transcription subunit 14	MED14	MED14	HUMAN	14	0.0167092
Ras-related protein Rab-13	RAB13	rab13	DANRE	7	0.0167338
Sestrin-3	SESN3	SESN3	HUMAN	16	0.0167692
F-box only protein 38	FBX38	FBXO38	HUMAN	10	0.0167766
Choline O-acetyltransferase	CLAT	chat	DANRE	22	0.0168093
Amidophosphoribosyltransferase	PUR1	PPAT	CHICK	31	0.0168321
Cyclin-L1	CCNL1	ccnl1	DANRE	6	0.0168687
Proteoglycan 4	PRG4	Prg4	MOUSE	37	0.0169761
Histone-arginine methyltransferase CARM1	CARM1	carm1	DANRE	35	0.0170023
Integrin alpha-1	ITA1	ITGA1	CHICK	16	0.0171105
6-phosphofructo-2-kinase/fructose-2,6-bisphosphatase 3	F263	PFKFB3	HUMAN	7	0.0171105
Solute carrier family 22 member 6	S22A6	slc22a6	DANRE	16	0.017113
NF-kappa-B inhibitor-interacting Ras-like protein 2	KBRS2	nkiras2	DANRE	12	0.0172138
Protogenin B	PRTGB	prtgb	DANRE	13	0.017297
Complement component C9	CO9	c9	TAKRU	12	0.0175339
Glucoside xylosyltransferase 1	GXLT1	gxylt1	DANRE	16	0.017612
Probable phospholipid-transporting ATPase IIB	ATP9B	atp9b	DANRE	35	0.0176895
Transmembrane protein 2	TMEM2	tmem2	DANRE	12	0.0177245
UDP-N-acetylglucosamine--dolichyl-phosphate N-acetylglucosaminephosphotransferase	GPT	DPAGT1	BOVIN	6	0.0177245
Histone-lysine N-methyltransferase SUV39H1-A	SV91A	suv39h1a	DANRE	20	0.0177286
Alpha-1A adrenergic receptor	ADA1A	adra1a	ORYLA	3	0.0180229
Early growth response protein 2b	EGR2B	egr2b	DANRE	11	0.0181276
Receptor-binding cancer antigen expressed on SiSo cells	RCAS1	Ebag9	MOUSE	5	0.0181314
Krueppel-like factor 12	KLF12	Klf12	MOUSE	11	0.0182622
GH3 domain-containing protein	GHDC	GHDC	HUMAN	15	0.0182854
Semaphorin-4E	SEM4E	sema4e	DANRE	13	0.0184062
5'-nucleotidase domain-containing protein 2	NT5D2	NT5DC2	HUMAN	20	0.0185035
TFIIH basal transcription factor complex helicase XPB subunit	ERCC3	ercc3	DANRE	14	0.0185291
NACHT, LRR and PYD domains-containing protein 12	NAL12	NLRP12	HUMAN	45	0.0185327
Extended synaptotagmin-1	ESYT1	Esyt1	MOUSE	46	0.0187194
N-alpha-acetyltransferase 40	NAA40	naa40	DANRE	25	0.0187297
Serine/threonine-protein kinase PLK4	PLK4	plk4	DANRE	14	0.0187751
Lysine-specific demethylase 8	KDM8	kdm8	DANRE	35	0.0187786
Serine/threonine-protein phosphatase 6 regulatory ankyrin repeat subunit C	ANR52	ankrd52	DANRE	27	0.018837
Uncharacterized protein KIAA0513	K0513	KIAA0513	HUMAN	14	0.0188426
Probable G-protein coupled receptor 158	GP158	Gpr158	MOUSE	12	0.0188426
Putative helicase mov-10-B.2	M10B2	mov10b.2	DANRE	37	0.0188426
Serine/threonine-protein kinase SIK3 homolog	SIK3	zgc:66101	DANRE	11	0.0188477
AMME syndrome candidate gene 1 protein homolog	AMMR1	AMMECR1	PONAB	6	0.0188518
RING finger protein 145	RN145	rnf145	DANRE	12	0.0188518
Syntaxin-binding protein 5-like	STB5L	stxbp5l	DANRE	9	0.0188943
E3 ubiquitin-protein ligase NEDD4-like	NED4L	Nedd4l	MOUSE	13	0.0189232
Cytochrome c-type heme lyase	CCHL	HCCS	CHICK	9	0.0189825
Period circadian protein homolog 1	PER1	PER1	HUMAN	31	0.0189984
Neurogenic locus notch homolog protein 1	NOTC1	notch1a	DANRE	9	0.0190018
Inositol 1,4,5-trisphosphate receptor type 3	ITPR3	Itpr3	MOUSE	96	0.0190085
CD302 antigen	CD302	CD302	BOVIN	7	0.0190814
Bone morphogenetic protein receptor type-1A	BMR1A	BMPR1A	HUMAN	4	0.0190814
Heat shock cognate 70 kDa protein	HSP70	hsc71	ONCMY	9	0.0190814
Retinoic acid receptor alpha	RARA	rara	TAKRU	13	0.0191203
Guanine nucleotide exchange factor VAV2	VAV2	Vav2	MOUSE	26	0.0193416
Serine protease HTRA1B	HTR1B	htra1b	DANRE	24	0.0194105
Guanine nucleotide-binding protein G(i) subunit alpha-1	GNAI1	gnai1	ORYLA	7	0.0194777
Alpha-enolase	ENOA	ENO1	THUAL	32	0.019547
Cullin-associated NEDD8-dissociated protein 1	CAND1	CAND1	HUMAN	9	0.01955
Cation-dependent mannose-6-phosphate receptor	MPRD	M6PR	BOVIN	3	0.01955
Insulin-like growth factor 2 mRNA-binding protein 3	IF2B3	igf2bp3	DANRE	8	0.0195938
Signal peptide, CUB and EGF-like domain-containing protein 2	SCUB2	scube2	DANRE	9	0.0195938
Nuclear pore complex protein Nup205	NU205	NUP205	HUMAN	21	0.0195938
Rab GTPase-activating protein 1-like	RBG1L	RABGAP1L	PONAB	30	0.0195952
Y+L amino acid transporter 2	YLAT2	slc7a6	DANRE	6	0.0197841
Zinc finger protein AEBP2	AEBP2	aebp2	DANRE	9	0.0197841
Elongation of very long chain fatty acids protein 6	ELOV6	elovl6	DANRE	17	0.0198067
AP-2 complex subunit mu-A	AP2MA	ap2m1a	DANRE	20	0.0198085
Isthmin-2	ISM2	ism2	DANRE	14	0.0198085
Cryptochrome DASH	CRYD	cry-dash	DANRE	24	0.0198085
Mesothelin-like protein	MSLNL	MSLNL	HUMAN	7	0.019825
Methionine aminopeptidase 1	MAP11	metap1	DANRE	13	0.019829
Rho GTPase-activating protein 42	RH42A	arhgap42a	DANRE	41	0.0199446
Receptor-type tyrosine-protein phosphatase C	PTPRC	ptprc	CYPCA	24	0.0200684
SLAM family member 5	SLAF5	Cd84	MOUSE	24	0.0202338
Ran-binding protein 9	RANB9	ranbp9	DANRE	7	0.0202657
G-protein coupled receptor family C group 6 member A	GPC6A	gprc6a	DANRE	15	0.0204983
Nuclear prelamin A recognition factor	NARF	narf	DANRE	37	0.0205107
Sialoadhesin	SN	SIGLEC1	PIG	9	0.0205107
Protein virilizer homolog	VIR	Kiaa1429	MOUSE	39	0.0206199
Sortilin	SORT1	sort1	DANRE	15	0.020762
Protein phosphatase 1 regulatory subunit 15B	PR15B	Ppp1r15b	MOUSE	4	0.020939
Protein kinase C beta type	KPCB	prkcbb	DANRE	10	0.0210694
Caspase recruitment domain-containing protein 11	CAR11	CARD11	HUMAN	35	0.0210994
Transmembrane protein 164	TM164	Tmem164	MOUSE	5	0.0211351
Cullin-2	CUL2	Cul2	MOUSE	3	0.0211498
Persulfide dioxygenase ETHE1 homolog, mitochondrial	ETHE1	GLY3	ARATH	25	0.021192
Zinc finger BED domain-containing protein 1	ZBED1	ZBED1	HUMAN	5	0.0213731
Actin-related protein 3	ARP3	actr3	TAKRU	14	0.0213731
Interleukin-21 receptor	IL21R	IL21R	HUMAN	37	0.0213731
RNA-binding protein 4.1	RBM41	rbm4.1	DANRE	22	0.0213753
Sperm-associated antigen 1A	SPAG1	spag1a	DANRE	11	0.0214378
SH3-containing GRB2-like protein 3-interacting protein 1	SGIP1	SGIP1	HUMAN	51	0.0214378
Carboxypeptidase E	CBPE	cpe	LOPAM	3	0.0214487
Cholesterol side-chain cleavage enzyme, mitochondrial	CP11A	cyp11a1	ONCMY	2	0.0214698
E3 ubiquitin-protein ligase listerin	LTN1	LTN1	CHICK	13	0.0214741
RING finger protein 44	RNF44	rnf44	DANRE	13	0.0214741
Phosphoinositide 3-kinase regulatory subunit 5	PIRK5	PIK3R5	CHICK	40	0.0214898
Zinc finger protein draculin	DRL	drl	DANRE	20	0.0215522
Zinc finger protein draculin	DRL	drl	DANRE	35	0.0216876
Complement C3	CO3	c3	ONCMY	54	0.0217314
Prolyl 3-hydroxylase 3	P3H3	P3H3	HUMAN	22	0.0217372
Cleft lip and palate transmembrane protein 1-like protein	CLP1L	clptm1l	DANRE	8	0.0217448
Cathepsin Z	CATZ	CTSZ	BOVIN	7	0.0217575
Glutamine and serine-rich protein 1	QSER1	qser1	XENLA	9	0.0217575
Splicing factor 3B subunit 3	SF3B3	sf3b3	DANRE	16	0.0217874
Sphingosine 1-phosphate receptor 3	S1PR3	s1pr3	TAKRU	9	0.0217874
DNA topoisomerase 2-beta	TOP2B	TOP2B	HUMAN	4	0.0218671
Kelch-like protein 3	KLHL3	klhl3	DANRE	15	0.0218992
Zinc transporter ZIP13	S39AD	slc39a13	DANRE	23	0.0219919
Pyruvate dehydrogenase phosphatase regulatory subunit, mitochondrial	PDPR	PDPR	BOVIN	46	0.0221317
Protein arginine N-methyltransferase 5	ANM5	prmt5	XENLA	3	0.022132
Thiosulfate sulfurtransferase/rhodanese-like domain-containing protein 2	TSTD2	TSTD2	PONAB	22	0.0221401
Probable cytosolic iron-sulfur protein assembly protein ciao1	CIAO1	ciao1	DANRE	14	0.0223927
Myocilin	MYOC	Myoc	MOUSE	4	0.0224205
Epididymis-specific alpha-mannosidase	MA2B2	MAN2B2	HUMAN	13	0.0224205
Tumor necrosis factor receptor superfamily member 5	TNR5	Cd40	MOUSE	29	0.0224205
Influenza virus NS1A-binding protein homolog B	NS1BB	ivns1abpb	DANRE	48	0.0224205
Polyhomeotic-like protein 1	PHC1	PHC1	HUMAN	5	0.0224807
Mitogen-activated protein kinase 14A	MK14A	mapk14a	CYPCA	13	0.0225838
Tetraspanin-33	TSN33	tspan33	DANRE	8	0.022866
Cell cycle control protein 50A	CC50A	TMEM30A	CHICK	13	0.0228783
Y+L amino acid transporter 2	YLAT2	slc7a6	DANRE	9	0.0229289
Protein O-linked-mannose beta-1,4-N-acetylglucosaminyltransferase 2	PMGT2	pomgnt2	DANRE	3	0.0229584
Tyrosine-protein kinase Fyn	FYN	fyn	XIPHE	19	0.0230825
Leucine-rich repeat and fibronectin type III domain-containing protein 1	LRFN1	lrfn1	DANRE	6	0.0231029
Protein PAT1 homolog 1	PATL1	patl1	DANRE	22	0.0231474
Protein CREG2	CREG2	Creg2	MOUSE	8	0.0232902
Protein YIF1A	YIF1A	yif1a	DANRE	15	0.0232902
PAB-dependent poly(A)-specific ribonuclease subunit PAN2	PAN2	Pan2	RAT	5	0.0234455
Solute carrier family 22 member 18	S22AI	Slc22a18	RAT	29	0.0234455
Protein cramped-like	CRML	CRAMP1	HUMAN	50	0.0234725
Solute carrier family 2, facilitated glucose transporter member 12	GTR12	slc2a12	DANRE	19	0.0234725
Protein O-GlcNAcase	OGA	MGEA5	HUMAN	47	0.0235052
Ral guanine nucleotide dissociation stimulator-like 1	RGL1	rgl1	DANRE	15	0.0235984
Dickkopf-related protein 1	DKK1	DKK1	HUMAN	4	0.0235984
Kinetochore-associated protein 1	KNTC1	KNTC1	HUMAN	11	0.0236025
Probable E3 ubiquitin-protein ligase HERC3	HERC3	HERC3	HUMAN	63	0.0236025
Enhancer of polycomb homolog 2	EPC2	EPC2	HUMAN	9	0.0236185
Casein kinase II subunit alpha'	CSK22	CSNK2A2	HUMAN	14	0.0236876
Protogenin A	PRTGA	prtga	DANRE	45	0.0236876
Mitochondrial uncoupling protein 2	UCP2	ucp2	DANRE	21	0.0236876
Large proline-rich protein BAG6	BAG6	Bag6	DANRE	18	0.0236876
Zinc finger protein 414	ZN414	Znf414	RAT	45	0.023712
Serine/threonine-protein kinase SIK3 homolog	SIK3	zgc:66101	DANRE	7	0.0238771
Protein kinase C beta type	KPCB	prkcbb	DANRE	16	0.0239664
Protein YIF1B	YIF1B	yif1b	DANRE	12	0.0240095
Serine/threonine-protein kinase DCLK2	DCLK2	DCLK2	AILME	36	0.0240179
Trafficking protein particle complex subunit 12	TPC12	TRAPPC12	HUMAN	11	0.0240179
Grifin	GRIFN	grifin	DANRE	6	0.0241669
Serine hydrolase-like protein	SERHL	serhl	DANRE	18	0.0241974
Ubiquitin carboxyl-terminal hydrolase 33	UBP33	usp33	DANRE	4	0.0242291
Serine/arginine-rich splicing factor 2	SRSF2	SRSF2	CHICK	3	0.0242552
Putative adenosylhomocysteinase 3	SAHH3	Ahcyl2	MOUSE	9	0.024264
Protein CASP	CASP	CUX1	HUMAN	9	0.0243788
Ankyrin repeat domain-containing protein 13C	AN13C	ankrd13c	DANRE	18	0.0243788
Loss of heterozygosity 12 chromosomal region 1 protein homolog	L12R1	loh12cr1	DANRE	8	0.0244585
IQ motif and SEC7 domain-containing protein 2	IQEC2	IQSEC2	HUMAN	12	0.0245219
Cholesterol side-chain cleavage enzyme, mitochondrial	CP11A	cyp11a1	ONCMY	44	0.0245431
Neurocalcin-delta A	NCLDA	ncalda	DANRE	7	0.0245431
Cathepsin K	CATK	CTSK	BOVIN	29	0.0246731
Protein SHQ1 homolog	SHQ1	shq1	DANRE	17	0.0247945
Vesicle-associated membrane protein 3	VAMP3	VAMP3	HUMAN	7	0.0248888
Membrane-bound transcription factor site-2 protease	MBTP2	MBTPS2	CRIGR	10	0.0249804
Guanine nucleotide-binding protein-like 3	GNL3	gnl3	DANRE	53	0.0252622
Probable Bax inhibitor 1	BI1	tmbim6	PAROL	18	0.0252744
tRNA (guanine(26)-N(2))-dimethyltransferase	TRM1	TRMT1	HUMAN	74	0.0253266
Cullin-3	CUL3	Cul3	MOUSE	11	0.025455
Transmembrane channel-like protein 7	TMC7	Tmc7	CHICK	16	0.025465
ADP-dependent glucokinase	GLKA	glkA	THELN	32	0.0255237
Phosphatidylglycerophosphatase and protein-tyrosine phosphatase 1	PTPM1	Ptpmt1	MOUSE	4	0.0255982
Cytosolic 5'-nucleotidase 1B	5NT1B	NT5C1B	HUMAN	5	0.0256503
Ribosome biogenesis protein TSR3 homolog	TSR3	Tsr3	MOUSE	5	0.0256973
GSK3-beta interaction protein	GSKIP	gskip	DANRE	10	0.0257101
G-protein coupled receptor 183-B	GP83B	gpr183b	DANRE	6	0.025714
Carbonic anhydrase 2	CAH2	ca2	TRIHK	24	0.0257401
E3 ubiquitin-protein ligase TRIM33	TRI33	trim33	DANRE	9	0.0257599
Apolipoprotein Eb	APOEB	apoeb	DANRE	19	0.0257599
Protein-glutamine gamma-glutamyltransferase 2	TGM2	tgl2	PAGMA	11	0.025859
Arylsulfatase K	ARSK	arsk	DANRE	10	0.0258867
Cingulin	CING	cgn	DANRE	11	0.0259729
Coatomer subunit beta	COPB	copb1	DANRE	24	0.0260262
Elongation factor 1-alpha	EF1A	eef1a	ORYLA	21	0.026031
Arylsulfatase K	ARSK	arsk	DANRE	53	0.0261107
PDZ and LIM domain protein 2	PDLI2	PDLIM2	HUMAN	16	0.0261107
Suppressor of cytokine signaling 6	SOCS6	SOCS6	PONAB	2	0.0261107
Histone-lysine N-methyltransferase SUV39H1-A	SV91A	suv39h1a	DANRE	15	0.0261107
Leucine-rich repeat, immunoglobulin-like domain and transmembrane domain-containing protein 2	LRIT2	lrit2	DANRE	10	0.0261966
Talin-1	TLN1	TLN1	CHICK	47	0.0261991
Pro-cathepsin H	CATH	CTSH	PIG	32	0.0262127
Cyclin-T1	CCNT1	CCNT1	PANTR	5	0.026246
Thiosulfate sulfurtransferase/rhodanese-like domain-containing protein 1	TSTD1	TSTD1	HUMAN	19	0.0263484
Dol-P-Glc:Glc(2)Man(9)GlcNAc(2)-PP-Dol alpha-1,2-glucosyltransferase	AG10A	ALG10	HUMAN	3	0.0265836
Rho-associated protein kinase 1	ROCK1	ROCK1	PANTR	22	0.0266338
RAD50-interacting protein 1	RINT1	Rint1	MOUSE	5	0.0266831
General receptor for phosphoinositides 1-associated scaffold protein	GRASP	Grasp	MOUSE	10	0.0268201
Retinoic acid receptor alpha-A	RARAA	raraa	DANRE	22	0.0269025
Serine/threonine-protein kinase PAK 1	PAK1	Pak1	RAT	10	0.0270874
Integrin alpha-IIb	ITA2B	ITGA2B	HUMAN	57	0.0271437
ATP-binding cassette sub-family D member 4	ABCD4	Abcd4	MOUSE	23	0.0272241
Lissencephaly-1 homolog A	LIS1A	pafah1b1a	DANRE	39	0.0273223
[3-methyl-2-oxobutanoate dehydrogenase [lipoamide]] kinase, mitochondrial	BCKD	BCKDK	HUMAN	7	0.0274417
Melanoma receptor tyrosine-protein kinase	XMRK	xmrk	XIPMA	33	0.0274417
Thyroid hormone receptor beta	THB	thrb	DANRE	17	0.0274417
NAD(P) transhydrogenase, mitochondrial	NNTM	NNT	HUMAN	18	0.0274417
N-acylglucosamine 2-epimerase	RENBP	RENBP	PIG	7	0.0274436
Tubulin polyglutamylase ttll6	TTLL6	ttll6	DANRE	11	0.0274436
Serine/threonine-protein kinase 26	STK26	STK26	HUMAN	6	0.0274596
Cytohesin-1	CYH1	CYTH1	HUMAN	48	0.0274757
Cytoplasmic FMR1-interacting protein 1 homolog	CYFP1	cyfip1	DANRE	16	0.0274845
Transcriptional regulator Myc-1	MYC1	myca	CYPCA	9	0.0274845
Protein FAM222B	F222B	Fam222b	MOUSE	3	0.0275714
G patch domain-containing protein 1	GPTC1	GPATCH1	HUMAN	40	0.0276149
Conserved oligomeric Golgi complex subunit 6	COG6	COG6	BOVIN	8	0.0276275
Tumor necrosis factor receptor superfamily member 11B	TR11B	TNFRSF11B	BOVIN	8	0.0276275
E3 ubiquitin-protein ligase SH3RF1	SH3R1	sh3rf1	DANRE	26	0.0277646
RAB6A-GEF complex partner protein 2	RGP1	RGP1	BOVIN	42	0.0277646
Protein phosphatase 1D	PPM1D	PPM1D	HUMAN	8	0.0279113
F-box/LRR-repeat protein 15	FXL15	fbxl15	DANRE	3	0.0280564
Major facilitator superfamily domain-containing protein 8	MFSD8	mfsd8	DANRE	13	0.0280857
NAD-dependent malic enzyme, mitochondrial	MAOM	ME2	HUMAN	6	0.0281358
MOB kinase activator 3C	MOB3C	MOB3C	BOVIN	10	0.028202
Rho GTPase-activating protein 29	RHG29	arhgap29	DANRE	17	0.0282832
Pyridoxine-5'-phosphate oxidase	PNPO	Pnpo	MOUSE	8	0.0282832
Dedicator of cytokinesis protein 10	DOC10	DOCK10	HUMAN	32	0.0282891
Periostin	POSTN	Postn	MOUSE	22	0.0283301
GDP-fucose transporter 1	FUCT1	Slc35c1	MOUSE	21	0.0283301
Lymphokine-activated killer T-cell-originated protein kinase homolog	TOPK	pbk	DANRE	6	0.0283618
Ankyrin repeat and sterile alpha motif domain-containing protein 1B	ANS1B	anks1b	DANRE	43	0.0283727
Rho guanine nucleotide exchange factor 26	ARHGQ	ARHGEF26	HUMAN	21	0.0285175
Protein THEMIS	THMS1	themis	DANRE	8	0.0286433
Follistatin-A	FSTA	fsta	DANRE	10	0.0288048
NADH-ubiquinone oxidoreductase 75 kDa subunit, mitochondrial	NDUS1	NDUFS1	PANTR	31	0.0288048
E3 ubiquitin-protein ligase TRIM71	LIN41	trim71	DANRE	4	0.0288489
Syntaxin-binding protein 2	STXB2	STXBP2	HUMAN	80	0.0288962
Serine/threonine-protein kinase N2	PKN2	pkn2	DANRE	13	0.0288962
E3 ubiquitin-protein ligase TRIP12	TRIPC	trip12	DANRE	13	0.0289275
CCR4-NOT transcription complex subunit 4	CNOT4	CNOT4	HUMAN	16	0.0289283
Apelin receptor B	APJB	aplnrb	DANRE	6	0.028959
Sideroflexin-1	SFXN1	SFXN1	PIG	26	0.0289701
Histone deacetylase complex subunit SAP130	SP130	SAP130	CHICK	24	0.0289701
7SK snRNA methylphosphate capping enzyme	MEPCE	mepce	DANRE	29	0.0290576
Nuclear inhibitor of protein phosphatase 1	PP1R8	Ppp1r8	MOUSE	4	0.0291935
Gap junction gamma-1 protein	CXG1	gjc1	DANRE	4	0.029196
Nuclear pore complex protein Nup107	NU107	NUP107	HUMAN	10	0.0292568
Multiple inositol polyphosphate phosphatase 1	MINP1	Minpp1	MOUSE	4	0.0292982
Probable cytosolic iron-sulfur protein assembly protein ciao1-B	CIO1B	ciao1b	SALSA	9	0.0292982
Kanadaptin	NADAP	SLC4A1AP	HUMAN	3	0.029366
Alpha/beta hydrolase domain-containing protein 17C	AB17C	abhd17c	DANRE	12	0.029366
Coiled-coil domain-containing protein 71	CCD71	Ccdc71	RAT	3	0.0294811
Long-chain-fatty-acid--CoA ligase ACSBG2	ACBG2	acsbg2	XENLA	9	0.0295087
Tensin-1	TENS1	TNS1	HUMAN	2	0.0295477
Lysosome membrane protein 2	SCRB2	SCARB2	HUMAN	7	0.0295908
Protein ECT2	ECT2	Ect2	MOUSE	85	0.0295908
Ribosome-releasing factor 2, mitochondrial	RRF2M	gfm2	DANRE	11	0.0295908
Calumenin-A	CALUA	calua	SALSA	15	0.0295908
Receptor-type tyrosine-protein phosphatase F	PTPRF	ptprf	DANRE	9	0.0295908
Solute carrier family 25 member 43	S2543	slc25a43	DANRE	15	0.0296777
CDK5 and ABL1 enzyme substrate 2	CABL2	CABLES2	HUMAN	18	0.0297088
Protein FAM3C	FAM3C	fam3c	DANRE	11	0.0297088
Mothers against decapentaplegic homolog 1	SMAD1	smad1	DANRE	4	0.0297649
Ammonium transporter Rh type B	RHBG	rhbg	DANRE	57	0.0297674
Transcription initiation factor TFIID subunit 6	TAF6	TAF6	HUMAN	5	0.0298001
Casein kinase II subunit beta	CSK2B	csnk2b	DANRE	11	0.0299564
Maternal embryonic leucine zipper kinase	MELK	melk	DANRE	3	0.0300913
V-type proton ATPase 116 kDa subunit a isoform 4	VPP4	ATP6V0A4	HUMAN	13	0.0301504
Band 4.1-like protein 4	E41L4	epb4.1l4	DANRE	67	0.0301761
N-acetyltransferase 9	NAT9	Nat9	MOUSE	14	0.0302556
Signal-transducing adaptor protein 1	STAP1	Stap1	MOUSE	20	0.0303886
Tyrosine-protein kinase Fyn	FYN	fyn	XIPHE	22	0.0304053
Myotubularin-related protein 2	MTMR2	mtmr2	DANRE	30	0.0304053
Pleckstrin homology domain-containing family F member 2	PKHF2	plekhf2	DANRE	8	0.0304053
Nuclear pore complex protein Nup88	NUP88	NUP88	HUMAN	30	0.0304536
Small subunit processome component 20 homolog	UTP20	UTP20	HUMAN	16	0.0306217
Xaa-Pro dipeptidase	PEPD	PEPD	HUMAN	7	0.0307473
Protein O-GlcNAcase	OGA	Mgea5	MOUSE	50	0.0308115
Ras-related protein Rab-13	RAB13	rab13	DANRE	41	0.0308599
Xanthine dehydrogenase/oxidase	XDH	XDH	CHICK	25	0.0308707
DENN domain-containing protein 5B	DEN5B	dennd5b	DANRE	51	0.0309478
Serine/threonine-protein phosphatase 2A regulatory subunit B'' subunit gamma	P2R3C	ppp2r3c	DANRE	17	0.0309526
Mitogen-activated protein kinase 14A	MK14A	mapk14a	CYPCA	9	0.030998
Cryptochrome-1	CRY1	Cry1	MOUSE	14	0.031062
Protein FAM83H	FA83H	fam83h	DANRE	4	0.0310722
Calcium/calmodulin-dependent protein kinase type II delta 1 chain	KC2D1	camk2d1	DANRE	23	0.0310723
Forkhead box protein F1	FOXF1	foxf1	DANRE	9	0.0310889
Uncharacterized aarF domain-containing protein kinase 2	ADCK2	ADCK2	HUMAN	4	0.0312834
Vacuolar protein sorting-associated protein 35	VPS35	Vps35	MOUSE	15	0.0312834
Gamma-secretase-activating protein	GSAP	Gsap	MOUSE	85	0.0314394
Protein TFG	TFG	TFG	HUMAN	11	0.0314394
Probable E3 ubiquitin-protein ligase HERC1	HERC1	HERC1	HUMAN	44	0.0314394
NADH-cytochrome b5 reductase 2	NB5R2	cyb5r2	DANRE	5	0.0314394
Aprataxin	APTX	aptx	TAKRU	8	0.0314653
Diacylglycerol O-acyltransferase 1	DGAT1	Dgat1	MOUSE	19	0.0314874
Receptor-type tyrosine-protein phosphatase U	PTPRU	ptpru	DANRE	2	0.0315311
Transcription factor Sp9	SP9	sp9	DANRE	8	0.0315885
Kinesin-like protein kif7	KIF7	kif7	DANRE	24	0.0316388
Caspase-6	CASP6	Casp6	MOUSE	13	0.0316922
Carbohydrate sulfotransferase 11	CHSTB	chst11	DANRE	3	0.0317209
Integrin beta-7	ITB7	Itgb7	MOUSE	12	0.0319228
Sonic hedgehog protein A	SHH	shha	DANRE	3	0.0320324
Transmembrane 9 superfamily member 3	TM9S3	TM9SF3	HUMAN	14	0.0320329
Myotubularin-related protein 8	MTMR8	mtmr8	DANRE	18	0.0320982
Microtubule-associated protein RP/EB family member 1	MARE1	MAPRE1	HUMAN	8	0.0320982
Uncharacterized protein C6orf106 homolog	CF106	zgc:101577	DANRE	48	0.0320982
Catenin alpha-2	CTNA2	Ctnna2	DANRE	7	0.0321578
WD repeat-containing protein 61	WDR61	wdr61	DANRE	13	0.0321618
Transport and Golgi organization protein 6 homolog	TNG6	TANGO6	HUMAN	13	0.0322032
WD repeat-containing protein 82	WDR82	wdr82	DANRE	14	0.0322131
Splicing factor 3B subunit 3	SF3B3	sf3b3	DANRE	32	0.0323022
[Pyruvate dehydrogenase (acetyl-transferring)] kinase isozyme 2, mitochondrial	PDK2	Pdk2	RAT	14	0.0323725
Amyloid beta A4 protein	A4	app	TETFL	5	0.0324345
Structural maintenance of chromosomes protein 5	SMC5	smc5	TAKRU	15	0.0324968
von Willebrand factor A domain-containing protein 9	VWA9	VWA9	BOVIN	5	0.0324968
ER membrane protein complex subunit 3	EMC3	emc3	DANRE	8	0.0325814
Choline O-acetyltransferase	CLAT	chat	DANRE	13	0.0326391
Galactocerebrosidase	GALC	galc	DANRE	9	0.0329268
Protein groucho-1	TLE1	gro1	DANRE	23	0.0329875
Protein kinase C beta type	KPCB	prkcbb	DANRE	13	0.0331316
28S ribosomal protein S29, mitochondrial	RT29	Dap3	MOUSE	26	0.0332386
Cat eye syndrome critical region protein 5	CECR5	CECR5	HUMAN	23	0.0332563
V-type proton ATPase subunit C 1-A	VTC1A	atp6v1c1a	DANRE	11	0.0334931
Nephrocystin-3	NPHP3	nphp3	DANRE	6	0.0334964
Alpha-soluble NSF attachment protein	SNAA	NAPA	BOVIN	31	0.0335617
WW domain-containing oxidoreductase	WWOX	wwox	DANRE	6	0.0336342
UDP-xylose and UDP-N-acetylglucosamine transporter	S35B4	slc35b4	DANRE	17	0.0337022
GPI ethanolamine phosphate transferase 1	PIGN	PIGN	HUMAN	95	0.0337629
Betaine--homocysteine S-methyltransferase 1	BHMT1	bhmt	DANRE	14	0.0341428
Codanin-1	CDAN1	Cdan1	MOUSE	51	0.0342695
Tumor necrosis factor receptor type 1-associated DEATH domain protein	TRADD	tradd	DANRE	5	0.0343313
Dol-P-Man:Man(5)GlcNAc(2)-PP-Dol alpha-1,3-mannosyltransferase	ALG3	ALG3	HUMAN	10	0.0344731
Zinc finger protein 711	ZN711	znf711	DANRE	28	0.0345214
Rhophilin-2	RHPN2	rhpn2	DANRE	34	0.0346497
Trehalose/maltose import ATP-binding protein MalK	MALK	malK	THELN	42	0.0347109
Transmembrane protein 39B	TM39B	tmem39b	DANRE	11	0.0347252
Enhancer of filamentation 1	CASL	Nedd9	MOUSE	7	0.0348616
Integrin alpha-X	ITAX	ITGAX	HUMAN	80	0.0348737
Protein LSM14 homolog A	LS14A	LSM14A	HUMAN	7	0.0348899
Transmembrane protein 50A	TM50A	Tmem50a	MOUSE	11	0.0349147
Retrotransposon-derived protein PEG10	PEG10	Peg10	MOUSE	6	0.0351318
Cytosolic 5'-nucleotidase 1A	5NT1A	Nt5c1a	MOUSE	4	0.0352366
Long-chain fatty acid transport protein 3	S27A3	SLC27A3	HUMAN	9	0.0352956
Follistatin-A	FSTA	fsta	DANRE	4	0.0352956
Extracellular matrix protein 1	ECM1	Ecm1	RAT	14	0.0353599
Retinal Mueller cells isomerohydrolase	RP65C	rpe65c	DANRE	21	0.0353983
ATP-dependent DNA helicase PIF1	PIF1	pif1	DANRE	8	0.0354055
Vacuolar protein sorting-associated protein 18 homolog	VPS18	vps18	DANRE	20	0.0355135
Zinc finger protein 644	ZN644	ZNF644	HUMAN	13	0.035644
3-hydroxy-3-methylglutaryl-coenzyme A reductase	HMDH	Hmgcr	MOUSE	14	0.0356938
Osteopetrosis-associated transmembrane protein 1	OSTM1	OSTM1	HUMAN	5	0.0357664
Zinc fingers and homeoboxes protein 2	ZHX2	ZHX2	HUMAN	13	0.0357881
UDP-N-acetylglucosamine transporter	S35A3	SLC35A3	HUMAN	31	0.0357881
Serine/threonine-protein kinase Sgk1	SGK1	sgk1	DANRE	35	0.0357982
Phosphatidylinositol 3,4,5-trisphosphate-dependent Rac exchanger 1 protein	PREX1	Prex1	MOUSE	11	0.0358647
Regulator of microtubule dynamics protein 2	RMD2	rmdn2	XENTR	11	0.0358663
Monoacylglycerol lipase ABHD6	ABHD6	Abhd6	RAT	117	0.035895
Probable ubiquitin carboxyl-terminal hydrolase FAF-X	USP9X	USP9X	HUMAN	10	0.0359477
Actin-binding protein anillin	ANLN	anln	XENLA	24	0.0359922
V-type proton ATPase 21 kDa proteolipid subunit	VATO	ATP6V0B	BOVIN	5	0.0359945
TAF6-like RNA polymerase II p300/CBP-associated factor-associated factor 65 kDa subunit 6L	TAF6L	TAF6L	HUMAN	31	0.0360298
Probable ATP-dependent RNA helicase DDX46	DDX46	ddx46	DANRE	63	0.0361178
Mesoderm induction early response protein 3	MIER3	Mier3	MOUSE	12	0.0361178
PH and SEC7 domain-containing protein 3	PSD3	PSD3	HUMAN	14	0.0364342
EH domain-containing protein 3	EHD3	Ehd3	RAT	7	0.0364342
SH3 domain-binding protein 4-A	SH34A	sh3bp4a	DANRE	12	0.0364342
Cullin-1	CUL1	Cul1	MOUSE	36	0.0364342
Limb region 1 homolog-like protein	LMBRL	lmbr1l	DANRE	19	0.0364917
Rap guanine nucleotide exchange factor 5	RPGF5	Rapgef5	MOUSE	18	0.0365177
Glutaminase kidney isoform, mitochondrial	GLSK	Gls	MOUSE	16	0.0365875
Bifunctional arginine demethylase and lysyl-hydroxylase JMJD6	JMJD6	jmjd6	DANRE	11	0.0366094
Prenylated Rab acceptor protein 1	PRAF1	RABAC1	HUMAN	11	0.0366361
ADP-ribosylation factor 3	ARF3	arf3	TAKRU	5	0.0366361
Josephin-1	JOS1	JOSD1	PONAB	3	0.0367059
Transcriptional adapter 3	TADA3	tada3	DANRE	25	0.0367059
Isovaleryl-CoA dehydrogenase, mitochondrial	IVD	IVD	BOVIN	27	0.036823
Ubiquilin-4	UBQL4	Ubqln4	MOUSE	6	0.0368376
Transmembrane protein 115	TM115	Tmem115	MOUSE	9	0.0369217
Sorting nexin-25	SNX25	SNX25	HUMAN	36	0.036926
TOX high mobility group box family member 2	TOX2	Tox2	RAT	12	0.0369793
Zinc finger protein draculin	DRL	drl	DANRE	6	0.0370143
D site-binding protein	DBP	DBP	HUMAN	12	0.0370143
Integrator complex subunit 5	INT5	Ints5	MOUSE	3	0.0372201
Tonsoku-like protein	TONSL	tonsl	DANRE	18	0.0373059
Tetratricopeptide repeat protein 7B	TTC7B	TTC7B	HUMAN	19	0.037366
Tyrosine-protein kinase receptor Tie-2	TIE2	tie2	DANRE	18	0.0373787
Nuclear pore complex protein Nup98-Nup96	NUP98	Nup98	RAT	6	0.0373872
Cyclic AMP-dependent transcription factor ATF-4	ATF4	atf4	DANRE	13	0.0375604
N-acetyltransferase ESCO2	ESCO2	esco2	DANRE	3	0.0376472
Probable palmitoyltransferase ZDHHC21	ZDH21	ZDHHC21	BOVIN	10	0.0377364
14-3-3 protein beta/alpha-A	143BA	ywhaba	DANRE	8	0.0377825
Serine/threonine-protein kinase tousled-like 2	TLK2	tlk2	DANRE	11	0.0377825
Erlin-1	ERLN1	erlin1	DANRE	38	0.0378409
Vacuolar protein sorting-associated protein 16 homolog	VPS16	VPS16	HUMAN	10	0.0378699
FAD synthase	FAD1	flad1	DANRE	24	0.0378699
B-cell receptor CD22	CD22	CD22	HUMAN	6	0.0379054
Fibronectin type III and SPRY domain-containing protein 1	FSD1	fsd1	DANRE	8	0.0379054
Protein-L-isoaspartate(D-aspartate) O-methyltransferase	PIMT	pcmt	DANRE	6	0.0379314
Laminin subunit gamma-1	LAMC1	lamc1	DANRE	9	0.0379755
Zinc finger protein 143	ZN143	znf143	DANRE	8	0.0380057
ATP-dependent RNA helicase SUPV3L1, mitochondrial	SUV3	supv3l1	DANRE	5	0.0383528
Tyrosine-protein kinase SgK223	SG223	SGK223	HUMAN	6	0.0383528
Junction plakoglobin	PLAK	Jup	RAT	21	0.0383528
7-dehydrocholesterol reductase	DHCR7	dhcr7	DANRE	15	0.0383528
Rho GTPase-activating protein 29	RHG29	arhgap29	DANRE	40	0.0384936
Sodium channel protein type 4 subunit alpha B	SC4AB	scn4ab	DANRE	9	0.0384936
Cell division cycle protein 23 homolog	CDC23	CDC23	BOVIN	11	0.0387805
Charged multivesicular body protein 5	CHMP5	chmp5	DANRE	13	0.0388146
Ubiquitin carboxyl-terminal hydrolase 44	UBP44	usp44	DANRE	22	0.0391556
Type I iodothyronine deiodinase	IOD1	dio1	ORENI	7	0.0391949
Cbp/p300-interacting transactivator 1	CITE1	CITED1	HUMAN	5	0.0392952
GON-4-like protein	GON4L	GON4L	HUMAN	27	0.0393403
Transmembrane protein 87B	TM87B	Tmem87b	MOUSE	38	0.0395199
Palmitoyltransferase ZDHHC6	ZDHC6	ZDHHC6	PONAB	9	0.0395199
Little elongation complex subunit 1	ICE1	Ice1	MOUSE	32	0.0395451
Integrin alpha-6	ITA6	ITGA6	CHICK	37	0.0395897
Protein NDRG2	NDRG2	ndrg2	DANRE	3	0.0397668
Sodium/hydrogen exchanger 3	SL9A3	SLC9A3	RABIT	41	0.0397895
Glutaminyl-peptide cyclotransferase-like protein	QPCTL	QPCTL	BOVIN	13	0.0397895
Kelch-like protein 26	KLH26	klhl26	DANRE	6	0.0398454
Hyaluronidase-2	HYAL2	HYAL2	HUMAN	11	0.0398549
Transcription factor Sp8	SP8	sp8b	DANRE	7	0.039946
Serine/threonine-protein phosphatase 6 regulatory ankyrin repeat subunit C	ANR52	ankrd52	DANRE	11	0.0400241
Transmembrane and TPR repeat-containing protein 3	TMTC3	Tmtc3	MOUSE	14	0.0400679
Target of Myb protein 1	TOM1	TOM1	HUMAN	16	0.0400679
A disintegrin and metalloproteinase with thrombospondin motifs 3	ATS3	ADAMTS3	HUMAN	31	0.0400679
SH3 domain-binding protein 4	SH3B4	sh3bp4	SERQU	10	0.0400679
Interferon regulatory factor 6	IRF6	Irf6	MOUSE	14	0.0402486
Bridging integrator 3 homolog	BIN3	bin3	XENLA	4	0.0402486
Serine/threonine-protein kinase ATR	ATR	ATR	HUMAN	62	0.0402486
Serine/threonine-protein kinase ULK1	ULK1	Ulk1	MOUSE	15	0.0408462
E3 ubiquitin-protein ligase MYLIP-A	MYLIA	mylipa	DANRE	40	0.0409008
Protein FAM131C	F131C	FAM131C	HUMAN	6	0.0409896
WD repeat-containing protein 24	WDR24	wdr24	DANRE	23	0.0410942
von Willebrand factor A domain-containing protein 7	VWA7	VWA7	BOVIN	11	0.0410942
Ubiquitin-conjugating enzyme E2 Q2	UB2Q2	UBE2Q2	BOVIN	28	0.0411054
Signal peptide, CUB and EGF-like domain-containing protein 2	SCUB2	scube2	DANRE	11	0.0411897
Leucine-rich repeat-containing protein 75A	LR75A	LRRC75A	HUMAN	6	0.0412272
Ephrin-B2a	EFNB2	efnb2a	DANRE	20	0.0413294
Cyclin-dependent kinase inhibitor 1	CDN1A	CDKN1A	HUMAN	9	0.0413294
Splicing factor 3B subunit 3	SF3B3	sf3b3	DANRE	12	0.0413356
Zinc finger protein 644	ZN644	ZNF644	HUMAN	15	0.0413356
Leucine-rich repeat-containing protein 42	LRC42	lrrc42	DANRE	8	0.0413356
Ras-related protein Rab-18-B	RB18B	rab18b	DANRE	12	0.0414123
Semaphorin-3ab	SE3AB	sema3ab	DANRE	3	0.0414478
Cullin-5	CUL5	CUL5	HUMAN	30	0.0416086
NADH dehydrogenase [ubiquinone] flavoprotein 1, mitochondrial	NDUV1	Ndufv1	MOUSE	24	0.0416178
Ras-related protein Rab-13	RAB13	rab13	DANRE	4	0.0417226
Paired box protein Pax-2a	PAX2A	pax2a	DANRE	4	0.0417226
WAP, Kazal, immunoglobulin, Kunitz and NTR domain-containing protein	WFKN	wfikkn	DANRE	7	0.0417226
E3 ubiquitin-protein ligase HACE1	HACE1	hace1	DANRE	33	0.0419777
Sciellin	SCEL	SCEL	HUMAN	105	0.0424248
Signal transducer and activator of transcription 1-alpha/beta	STAT1	STAT1	HUMAN	55	0.0424248
Grainyhead-like protein 1 homolog	GRHL1	grhl1	XENLA	35	0.0425678
Protein farnesyltransferase subunit beta	FNTB	Fntb	RAT	15	0.0426092
Exostosin-1a	EXT1A	ext1a	DANRE	21	0.0428362
Ras-related protein Rab-13	RAB13	rab13	DANRE	7	0.0431463
Golgin subfamily A member 5	GOGA5	golga5	DANRE	17	0.0432859
SH2 domain-containing protein 3C	SH2D3	SH2D3C	HUMAN	13	0.0433673
Small G protein signaling modulator 3	SGSM3	sgsm3	DANRE	8	0.0433962
Inactive ubiquitin carboxyl-terminal hydrolase 54	UBP54	USP54	HUMAN	16	0.0435069
Integrin beta-6	ITB6	Itgb6	RAT	13	0.0435357
Zinc finger and BTB domain-containing protein 18	ZBT18	zbtb18	DANRE	10	0.0435565
Dihydrolipoyllysine-residue succinyltransferase component of 2-oxoglutarate dehydrogenase complex, mitochondrial	ODO2	dlst	TAKRU	21	0.0437634
Serine/threonine-protein kinase D3	KPCD3	Prkd3	MOUSE	28	0.0437634
Myoneurin	MYNN	mynn	DANRE	32	0.0443191
Suppressor APC domain-containing protein 2	SAPC2	Sapcd2	MOUSE	5	0.0443284
Myoneurin	MYNN	mynn	DANRE	4	0.0444315
CUGBP Elav-like family member 4	CELF4	celf4	DANRE	5	0.0444341
PHD finger protein 21A	PF21A	PHF21A	HUMAN	30	0.0445505
E3 ubiquitin-protein ligase synoviolin	SYVN1	syvn1	DANRE	65	0.0445706
Cationic amino acid transporter 2	CTR2	slc7a2	DANRE	6	0.0447151
Speckle-type POZ protein-like A	SPOLA	spopla	DANRE	32	0.044733
Ras-associating and dilute domain-containing protein	RADIL	radil	DANRE	18	0.0447704
Neuron navigator 3	NAV3	nav3	DANRE	6	0.044852
Ornithine decarboxylase	DCOR	ODC1	BOVIN	30	0.044852
Early growth response protein 2b	EGR2B	egr2b	DANRE	5	0.044852
Protein YIPF4	YIPF4	yipf4	DANRE	5	0.044908
Ribosomal protein S6 kinase delta-1	KS6C1	Rps6kc1	MOUSE	13	0.0450119
Extracellular tyrosine-protein kinase PKDCC	PKDCC	PKDCC	HUMAN	14	0.0450349
Tripartite motif-containing 13	TRI13	trim13	DANRE	11	0.0451236
Eukaryotic translation initiation factor 6	IF6	eif6	DANRE	33	0.0453359
N-acetyltransferase 10	NAT10	Nat10	MOUSE	15	0.0453727
T-complex protein 11-like protein 1	T11L1	TCP11L1	HUMAN	19	0.0454097
Elongator complex protein 2	ELP2	elp2	DANRE	11	0.0454348
Stromal interaction molecule 1	STIM1	STIM1	BOVIN	13	0.0455226
E3 ubiquitin-protein ligase Trim36	TRI36	Trim36	MOUSE	11	0.0456008
ER degradation-enhancing alpha-mannosidase-like protein 3	EDEM3	EDEM3	HUMAN	50	0.0456663
Calcitonin gene-related peptide type 1 receptor	CALRL	calcrla	DANRE	5	0.04578
Ras-GEF domain-containing family member 1B-B	RG1BB	rasgef1bb	DANRE	14	0.0457852
Monoglyceride lipase	MGLL	Mgll	MOUSE	38	0.0457973
Ubiquitin fusion degradation protein 1 homolog	UFD1	UFD1L	HUMAN	19	0.045912
Transcription elongation factor B polypeptide 2	ELOB	Tceb2	RAT	7	0.045912
NAD-dependent protein deacetylase sirtuin-2	SIR2	sirt2	DANRE	3	0.0459902
Transcription factor AP-2-alpha	AP2A	Tfap2a	RAT	11	0.0459902
RING finger protein 44	RNF44	rnf44	DANRE	8	0.046509
Glutamate--cysteine ligase catalytic subunit	GSH1	GCLC	HUMAN	17	0.0465664
Arf-GAP with GTPase, ANK repeat and PH domain-containing protein 1	AGAP1	Agap1	MOUSE	8	0.0466168
Protein NDRG2	NDRG2	ndrg2	DANRE	16	0.0466168
UDP-glucuronosyltransferase	UGT3	ugt3	PLEPL	7	0.046748
Mitochondrial ribosome-associated GTPase 1	MTG1	mtg1	ICTPU	21	0.046748
Sickle tail protein homolog	SKT	KIAA1217	HUMAN	28	0.0467651
Carbohydrate sulfotransferase 11	CHSTB	chst11	DANRE	5	0.0468794
Sodium channel subunit beta-2	SCN2B	Scn2b	MOUSE	8	0.0468794
Protein transport protein Sec23A	SC23A	sec23a	DANRE	64	0.0468835
E3 ubiquitin-protein ligase MYLIP-A	MYLIA	mylipa	DANRE	14	0.0469033
UBX domain-containing protein 7	UBXN7	UBXN7	PONAB	10	0.0469033
Betaine aldehyde dehydrogenase	BADH	aldh9A1	GADMC	9	0.0469033
Semaphorin-4E	SEM4E	sema4e	DANRE	5	0.0469033
G-protein coupled receptor 183	GP183	gpr183	SALSA	11	0.0469033
Dihydrolipoyl dehydrogenase, mitochondrial	DLDH	DLD	CRIGR	12	0.0469131
Protein CDKN2AIP homolog A	CARFA	cdkn2aip-a	XENLA	4	0.0469515
Testis-expressed sequence 10 protein homolog	TEX10	tex10	DANRE	31	0.0471153
Synapsin-2	SYN2	Syn2	RAT	5	0.0474254
Lissencephaly-1 homolog	LIS1	pafah1b1	TETNG	7	0.0474458
Non-structural maintenance of chromosomes element 1 homolog	NSE1	nsmce1	DANRE	33	0.0474727
Ras-related protein Rab-13	RAB13	rab13	DANRE	4	0.0475514
Gamma-tubulin complex component 6	GCP6	TUBGCP6	HUMAN	14	0.0476669
Receptor-type tyrosine-protein phosphatase U	PTPRU	ptpru	DANRE	4	0.0477251
Integrator complex subunit 2	INT2	INTS2	HUMAN	6	0.0477655
Long-chain-fatty-acid--CoA ligase 4	ACSL4	ACSL4	HUMAN	70	0.0479944
Chloride intracellular channel protein 4	CLIC4	CLIC4	HUMAN	6	0.0479944
Ribosomal protein S6 kinase alpha-6	KS6A6	rps6ka6	DANRE	9	0.0480089
Ral guanine nucleotide dissociation stimulator-like 1	RGL1	rgl1	DANRE	8	0.0480089
Kelch-like protein 26	KLH26	klhl26	DANRE	14	0.0480631
V-type proton ATPase 116 kDa subunit a isoform 1	VPP1	ATP6V0A1	PONAB	23	0.048152
Acyl-CoA-binding domain-containing protein 5A	ACB5A	acbd5a	DANRE	14	0.0483135
Fumarylacetoacetate hydrolase domain-containing protein 2	FAHD2	fahd2	XENLA	15	0.0483135
Testis-specific Y-encoded-like protein 1	TSYL1	TSPYL1	HUMAN	7	0.0483172
Synembryn-A	RIC8A	ric8a	DANRE	2	0.0483172
Tyrosine-protein kinase transmembrane receptor ROR2	ROR2	ROR2	HUMAN	7	0.0483172
Ethanolamine-phosphate phospho-lyase	AT2L1	etnppl	DANRE	7	0.0483278
Protein lifeguard 2	LFG2	Faim2	RAT	17	0.0484695
Transmembrane protein with metallophosphoesterase domain	TMPPE	tmppe	DANRE	6	0.0486295
Protein FAM46C	FA46C	fam46c	DANRE	3	0.0486295
Glycosyltransferase 8 domain-containing protein 1	GL8D1	glt8d1	DANRE	10	0.0488251
Proactivator polypeptide	SAP	PSAP	CHICK	15	0.0488251
Tyrosine-protein kinase fyna	FYNA	fyna	DANRE	5	0.0488309
RNA-binding protein 26	RBM26	Rbm26	MOUSE	10	0.0488586
FRAS1-related extracellular matrix protein 1	FREM1	FREM1	HUMAN	35	0.0489013
Solute carrier family 25 member 47-B	S247B	slc25a47b	DANRE	5	0.0489154
Serine--tRNA ligase, cytoplasmic	SYSC	Sars	RAT	5	0.0489154
TATA-box-binding protein	TBP	tbp	DANRE	39	0.0489154
Protein-methionine sulfoxide oxidase mical3a	MCA3A	mical3a	DANRE	47	0.0489154
Malcavernin	CCM2	ccm2	DANRE	7	0.0489202
Nardilysin	NRDC	Nrdc	RAT	41	0.048929
Protein rogdi homolog	ROGDI	rogdi	DANRE	26	0.0490168
Phosphatidylinositol 3,4,5-trisphosphate 5-phosphatase 2A	SHP2A	inppl1a	DANRE	40	0.0490464
Kinesin-1 heavy chain	KINH	KIF5B	HUMAN	7	0.0491637
Vacuolar protein sorting-associated protein 45	VPS45	VPS45	HUMAN	8	0.0491878
Transmembrane protein 59	TMM59	TMEM59	MACFA	13	0.049406
Anaphase-promoting complex subunit 5	APC5	ANAPC5	PONAB	13	0.0495914
Integrin alpha-2	ITA2	Itga2	MOUSE	9	0.0495914
Protein dispatched homolog 1	DISP1	disp1	DANRE	18	0.0496479
Dual specificity protein phosphatase 22-B	DS22B	dusp22b	DANRE	17	0.0499591
RNA-binding protein 24	RBM24	rbm24	DANRE	26	0.0499979
